# Supplementary material for: The Chromosome-Scale Reference Genome of Macadamia tetraphylla Provides Insights Into Fatty Acid Biosynthesis
Source: Front Genet. 2022 Feb 23;13:835363. doi: 10.3389/fgene.2022.835363 (PMC8906886; doi:10.3389/fgene.2022.835363)
Supplement: Supplementary file 3 [file DataSheet2.xlsx]

## Sheet: Table S1
Supplemental Table 1. Reference sequence id of fatty acid biosynthesis from TAIR10.
ID	Function
AT1G09400.1	FMN-linked oxidoreductases superfamily protein
AT1G09430.1	ATP-citrate lyase A-3
AT1G12640.1	MBOAT (membrane bound O-acyl transferase) family protein
AT1G65580.1	Endonuclease/exonuclease/phosphatase family protein
AT1G65520.1	delta(3), delta(2)-enoyl CoA isomerase 1
AT1G12570.1	Glucose-methanol-choline (GMC) oxidoreductase family protein
AT1G71010.1	FORMS APLOID AND BINUCLEATE CELLS 1C
AT1G51040.1	Protein kinase superfamily protein
AT1G10900.1	Phosphatidylinositol-4-phosphate 5-kinase family protein
AT1G31770.1	ATP-binding cassette 14
AT1G43800.1	Plant stearoyl-acyl-carrier-protein desaturase family protein
AT1G31812.1	acyl-CoA-binding protein 6
AT1G77420.1	alpha/beta-Hydrolases superfamily protein
AT1G73600.2	S-adenosyl-L-methionine-dependent methyltransferases superfamily protein
AT1G75020.1	lysophosphatidyl acyltransferase 4
AT1G73480.1	alpha/beta-Hydrolases superfamily protein
AT1G80460.1	Actin-like ATPase superfamily protein
AT1G74960.2	fatty acid biosynthesis 1
AT1G73550.1	Bifunctional inhibitor/lipid-transfer protein/seed storage 2S albumin superfamily protein
AT1G73560.1	Bifunctional inhibitor/lipid-transfer protein/seed storage 2S albumin superfamily protein
AT1G51260.1	lysophosphatidyl acyltransferase 3
AT1G49430.1	long-chain acyl-CoA synthetase 2
AT1G69180.1	Plant-specific transcription factor YABBY family protein
AT1G69120.1	K-box region and MADS-box transcription factor family protein
AT1G13210.1	autoinhibited Ca2+/ATPase II
AT1G17420.1	lipoxygenase 3
AT1G77740.1	phosphatidylinositol-4-phosphate 5-kinase 2
AT1G76150.1	enoyl-CoA hydratase 2
AT1G19640.1	jasmonic acid carboxyl methyltransferase
AT1G72110.1	O-acyltransferase (WSD1-like) family protein
AT1G49340.2	Phosphatidylinositol 3- and 4-kinase family protein
AT1G63710.1	cytochrome P450, family 86, subfamily A, polypeptide 7
AT1G13280.1	allene oxide cyclase 4
AT1G77590.1	long chain acyl-CoA synthetase 9
AT1G17340.1	Phosphoinositide phosphatase family protein
AT1G09330.1	unknown protein; FUNCTIONS IN: molecular_function unknown; INVOLVED IN: biological_process unknown; LOCATED IN: integral to membrane; EXPRESSED IN: 24 plant structures; EXPRESSED DURING: 15 growth stages; CONTAINS InterPro DOMAIN/s: Protein of unknown function DUF846, eukaryotic (InterPro:IPR008564); Has 518 Blast hits to 518 proteins in 206 species: Archae - 0; Bacteria - 0; Metazoa - 193; Fungi…
AT1G16060.2	ARIA-interacting double AP2 domain protein
AT1G71960.1	ATP-binding casette family G25
AT1G70670.1	Caleosin-related family protein
AT1G70680.1	Caleosin-related family protein
AT1G36580.1	BEST Arabidopsis thaliana protein match is: short-chain dehydrogenase-reductase B (TAIR:AT3G12800.1); Has 109 Blast hits to 109 proteins in 14 species: Archae - 0; Bacteria - 0; Metazoa - 0; Fungi - 0; Plants - 107; Viruses - 0; Other Eukaryotes - 2 (source: NCBI BLink).
AT1G77660.1	Histone H3 K4-specific methyltransferase SET7/9 family protein
AT1G59820.1	aminophospholipid ATPase 3
AT1G60890.1	Phosphatidylinositol-4-phosphate 5-kinase family protein
AT1G60810.1	ATP-citrate lyase A-2
AT1G53940.1	GDSL-motif lipase 2
AT1G23250.1	Caleosin-related family protein
AT1G23240.1	Caleosin-related family protein
AT1G23330.1	alpha/beta-Hydrolases superfamily protein
AT1G53390.1	P-loop containing nucleoside triphosphate hydrolases superfamily protein
AT1G34520.1	MBOAT (membrane bound O-acyl transferase) family protein
AT1G34500.1	MBOAT (membrane bound O-acyl transferase) family protein
AT1G34490.1	MBOAT (membrane bound O-acyl transferase) family protein
AT1G05630.1	Endonuclease/exonuclease/phosphatase family protein
AT1G19800.2	trigalactosyldiacylglycerol 1
AT1G07230.1	non-specific phospholipase C1
AT1G67560.1	PLAT/LH2 domain-containing lipoxygenase family protein
AT1G63430.1	Leucine-rich repeat protein kinase family protein
AT1G34430.1	2-oxoacid dehydrogenases acyltransferase family protein
AT1G53270.1	ABC-2 type transporter family protein
AT1G63380.1	NAD(P)-binding Rossmann-fold superfamily protein
AT1G57750.1	cytochrome P450, family 96, subfamily A, polypeptide 15
AT1G32200.1	phospholipid/glycerol acyltransferase family protein
AT1G54280.1	ATPase E1-E2 type family protein / haloacid dehalogenase-like hydrolase family protein
AT1G54350.1	ABC transporter family protein
AT1G54100.1	aldehyde dehydrogenase 7B4
AT1G34260.1	FORMS APLOID AND BINUCLEATE CELLS 1A
AT1G54060.1	6B-interacting protein 1-like 1
AT1G56630.1	alpha/beta-Hydrolases superfamily protein
AT1G32280.1	Bifunctional inhibitor/lipid-transfer protein/seed storage 2S albumin superfamily protein
AT1G11090.1	alpha/beta-Hydrolases superfamily protein
AT1G27980.1	dihydrosphingosine phosphate lyase
AT1G08980.1	amidase 1
AT1G65290.1	mitochondrial acyl carrier protein 2
AT1G65260.1	plastid transcriptionally active 4
AT1G65060.1	4-coumarate:CoA ligase 3
AT1G18360.1	alpha/beta-Hydrolases superfamily protein
AT1G10740.1	alpha/beta-Hydrolases superfamily protein
AT1G18280.1	Bifunctional inhibitor/lipid-transfer protein/seed storage 2S albumin superfamily protein
AT1G27950.1	glycosylphosphatidylinositol-anchored lipid protein transfer 1
AT1G80860.2	phospholipid N-methyltransferase
AT1G51460.1	ABC-2 type transporter family protein
AT1G25210.1	UDP-3-O-acyl N-acetylglycosamine deacetylase family protein
AT1G31480.1	shoot gravitropism 2 (SGR2)
AT1G51500.1	ABC-2 type transporter family protein
AT1G55250.1	histone mono-ubiquitination 2
AT1G55260.1	Bifunctional inhibitor/lipid-transfer protein/seed storage 2S albumin superfamily protein
AT1G02205.1	Fatty acid hydroxylase superfamily
AT1G02190.2	Fatty acid hydroxylase superfamily
AT1G51440.1	alpha/beta-Hydrolases superfamily protein
AT1G24470.1	beta-ketoacyl reductase 2
AT1G24793.1	UDP-3-O-acyl N-acetylglycosamine deacetylase family protein
AT1G65410.1	non-intrinsic ABC protein 11
AT1G10670.1	ATP-citrate lyase A-1
AT1G25054.1	UDP-3-O-acyl N-acetylglycosamine deacetylase family protein
AT1G51680.1	4-coumarate:CoA ligase 1
AT1G65340.1	cytochrome P450, family 96, subfamily A, polypeptide 3
AT1G28070.1	unknown protein; BEST Arabidopsis thaliana protein match is: unknown protein (TAIR:AT2G33510.1); Has 85 Blast hits to 77 proteins in 15 species: Archae - 0; Bacteria - 0; Metazoa - 0; Fungi - 0; Plants - 85; Viruses - 0; Other Eukaryotes - 0 (source: NCBI BLink).
AT1G04640.1	lipoyltransferase 2
AT1G04710.1	peroxisomal 3-ketoacyl-CoA thiolase 4
AT1G80950.1	Phospholipid/glycerol acyltransferase family protein
AT1G55180.1	phospholipase D alpha 4
AT1G64670.1	alpha/beta-Hydrolases superfamily protein
AT1G13640.1	Phosphatidylinositol 3- and 4-kinase family protein
AT1G54570.1	Esterase/lipase/thioesterase family protein
AT1G54580.1	acyl carrier protein 2
AT1G54630.1	acyl carrier protein 3
AT1G69640.1	sphingoid base hydroxylase 1
AT1G08640.1	Chloroplast J-like domain 1
AT1G45201.1	triacylglycerol lipase-like 1
AT1G73680.1	alpha dioxygenase
AT1G55020.1	lipoxygenase 1
AT1G36150.1	Bifunctional inhibitor/lipid-transfer protein/seed storage 2S albumin superfamily protein
AT1G36180.1	acetyl-CoA carboxylase 2
AT1G36160.1	acetyl-CoA carboxylase 1
AT1G13560.2	aminoalcoholphosphotransferase 1
AT1G13580.1	LAG1 longevity assurance homolog 3
AT1G17500.1	ATPase E1-E2 type family protein / haloacid dehalogenase-like hydrolase family protein
AT1G08510.1	fatty acyl-ACP thioesterases B
AT1G19220.1	auxin response factor 19
AT1G64400.1	AMP-dependent synthetase and ligase family protein
AT1G52700.1	alpha/beta-Hydrolases superfamily protein
AT1G30370.1	alpha/beta-Hydrolases superfamily protein
AT1G62790.1	Bifunctional inhibitor/lipid-transfer protein/seed storage 2S albumin superfamily protein
AT1G72520.1	PLAT/LH2 domain-containing lipoxygenase family protein
AT1G52760.1	lysophospholipase 2
AT1G73050.1	Glucose-methanol-choline (GMC) oxidoreductase family protein
AT1G07720.1	3-ketoacyl-CoA synthase 3
AT1G14290.1	sphingoid base hydroxylase 2
AT1G55840.1	Sec14p-like phosphatidylinositol transfer family protein
AT1G30120.1	pyruvate dehydrogenase E1 beta
AT1G72970.1	Glucose-methanol-choline (GMC) oxidoreductase family protein
AT1G47620.1	cytochrome P450, family 96, subfamily A, polypeptide 8
AT1G78690.1	Phospholipid/glycerol acyltransferase family protein
AT1G14190.1	Glucose-methanol-choline (GMC) oxidoreductase family protein
AT1G14185.1	Glucose-methanol-choline (GMC) oxidoreductase family protein
AT1G19440.1	3-ketoacyl-CoA synthase 4
AT1G10310.1	NAD(P)-binding Rossmann-fold superfamily protein
AT1G21920.1	Histone H3 K4-specific methyltransferase SET7/9 family protein
AT1G02390.1	glycerol-3-phosphate acyltransferase 2
AT1G01460.1	Phosphatidylinositol-4-phosphate 5-kinase, core
AT1G26130.1	ATPase E1-E2 type family protein / haloacid dehalogenase-like hydrolase family protein
AT1G73780.1	Bifunctional inhibitor/lipid-transfer protein/seed storage 2S albumin superfamily protein
AT1G24360.1	NAD(P)-binding Rossmann-fold superfamily protein
AT1G25450.1	3-ketoacyl-CoA synthase 5
AT1G01710.1	Acyl-CoA thioesterase family protein
AT1G01610.1	glycerol-3-phosphate acyltransferase 4
AT1G01600.1	cytochrome P450, family 86, subfamily A, polypeptide 4
AT1G72700.1	ATPase E1-E2 type family protein / haloacid dehalogenase-like hydrolase family protein
AT1G01120.1	3-ketoacyl-CoA synthase 1
AT1G01050.1	pyrophosphorylase 1
AT1G52570.1	phospholipase D alpha 2
AT1G48990.1	Oleosin family protein
AT1G01090.1	pyruvate dehydrogenase E1 alpha
AT1G64470.1	Ubiquitin-like superfamily protein
AT1G64460.1	Protein kinase superfamily protein
AT1G21980.1	phosphatidylinositol-4-phosphate 5-kinase 1
AT1G21970.1	Histone superfamily protein
AT1G02660.1	alpha/beta-Hydrolases superfamily protein
AT1G26270.1	Phosphatidylinositol 3- and 4-kinase family protein
AT1G67730.1	beta-ketoacyl reductase 1
AT1G48750.1	Bifunctional inhibitor/lipid-transfer protein/seed storage 2S albumin superfamily protein
AT1G28300.1	AP2/B3-like transcriptional factor family protein
AT1G33270.1	Acyl transferase/acyl hydrolase/lysophospholipase superfamily protein
AT1G04010.1	phospholipid sterol acyl transferase 1
AT1G17990.1	FMN-linked oxidoreductases superfamily protein
AT1G05800.1	alpha/beta-Hydrolases superfamily protein
AT1G06800.1	alpha/beta-Hydrolases superfamily protein
AT1G62430.1	CDP-diacylglycerol synthase 1
AT1G73890.1	Bifunctional inhibitor/lipid-transfer protein/seed storage 2S albumin superfamily protein
AT1G76680.2	12-oxophytodienoate reductase 1
AT1G62190.1	Kua-ubiquitin conjugating enzyme hybrid localisation domain
AT1G17840.1	white-brown complex homolog protein 11
AT1G76690.1	12-oxophytodienoate reductase 2
AT1G74210.1	PLC-like phosphodiesterases superfamily protein
AT1G06360.1	Fatty acid desaturase family protein
AT1G48300.1	unknown protein; FUNCTIONS IN: molecular_function unknown; INVOLVED IN: biological_process unknown; LOCATED IN: endomembrane system; EXPRESSED IN: 24 plant structures; EXPRESSED DURING: 15 growth stages; Has 96 Blast hits to 87 proteins in 37 species: Archae - 0; Bacteria - 2; Metazoa - 12; Fungi - 2; Plants - 65; Viruses - 0; Other Eukaryotes - 15 (source: NCBI BLink).
AT1G06090.1	Fatty acid desaturase family protein
AT1G06080.1	delta 9 desaturase 1
AT1G63050.1	MBOAT (membrane bound O-acyl transferase) family protein
AT1G06310.1	acyl-CoA oxidase 6
AT1G62610.1	NAD(P)-binding Rossmann-fold superfamily protein
AT1G06120.1	Fatty acid desaturase family protein
AT1G06100.1	Fatty acid desaturase family protein
AT1G68530.1	3-ketoacyl-CoA synthase 6
AT1G06520.1	glycerol-3-phosphate acyltransferase 1
AT1G15360.1	Integrase-type DNA-binding superfamily protein
AT1G62640.1	3-ketoacyl-acyl carrier protein synthase III
AT1G04220.1	3-ketoacyl-CoA synthase 2
AT1G60490.1	vacuolar protein sorting 34
AT1G68710.1	ATPase E1-E2 type family protein / haloacid dehalogenase-like hydrolase family protein
AT1G06350.1	Fatty acid desaturase family protein
AT1G74320.1	Protein kinase superfamily protein
AT1G15080.1	lipid phosphate phosphatase 2
AT1G71160.1	3-ketoacyl-CoA synthase 7
AT1G15110.1	phosphatidyl serine synthase family protein
AT1G22620.1	Phosphoinositide phosphatase family protein
AT1G79700.1	Integrase-type DNA-binding superfamily protein
AT1G06250.1	alpha/beta-Hydrolases superfamily protein
AT1G48600.2	S-adenosyl-L-methionine-dependent methyltransferases superfamily protein
AT1G66850.1	Bifunctional inhibitor/lipid-transfer protein/seed storage 2S albumin superfamily protein
AT1G71697.1	choline kinase 1
AT1G68000.1	phosphatidylinositol synthase 1
AT1G67990.1	S-adenosyl-L-methionine-dependent methyltransferases superfamily protein
AT1G06290.1	acyl-CoA oxidase 3
AT1G62790.2	Bifunctional inhibitor/lipid-transfer protein/seed storage 2S albumin superfamily protein
AT1G10740.2	alpha/beta-Hydrolases superfamily protein
AT1G75020.2	lysophosphatidyl acyltransferase 4
AT1G06800.2	alpha/beta-Hydrolases superfamily protein
AT1G68530.2	3-ketoacyl-CoA synthase 6
AT1G74960.1	fatty acid biosynthesis 1
AT1G10670.2	ATP-citrate lyase A-1
AT1G32200.2	phospholipid/glycerol acyltransferase family protein
AT1G51680.2	4-coumarate:CoA ligase 1
AT1G19800.3	trigalactosyldiacylglycerol 1
AT1G19800.1	trigalactosyldiacylglycerol 1
AT1G49340.1	Phosphatidylinositol 3- and 4-kinase family protein
AT1G13560.1	aminoalcoholphosphotransferase 1
AT1G73600.1	S-adenosyl-L-methionine-dependent methyltransferases superfamily protein
AT1G48600.1	S-adenosyl-L-methionine-dependent methyltransferases superfamily protein
AT1G16060.1	ARIA-interacting double AP2 domain protein
AT1G76680.1	12-oxophytodienoate reductase 1
AT1G23240.2	Caleosin-related family protein
AT1G33270.2	Acyl transferase/acyl hydrolase/lysophospholipase superfamily protein
AT1G02205.2	Fatty acid hydroxylase superfamily
AT1G02190.1	Fatty acid hydroxylase superfamily
AT1G62610.2	NAD(P)-binding Rossmann-fold superfamily protein
AT1G65060.2	4-coumarate:CoA ligase 3
AT1G54100.2	aldehyde dehydrogenase 7B4
AT1G80860.1	phospholipid N-methyltransferase
AT1G04640.2	lipoyltransferase 2
AT1G05630.2	Endonuclease/exonuclease/phosphatase family protein
AT1G13580.2	LAG1 longevity assurance homolog 3
AT1G62610.3	NAD(P)-binding Rossmann-fold superfamily protein
AT1G62640.2	3-ketoacyl-acyl carrier protein synthase III
AT1G17990.2	FMN-linked oxidoreductases superfamily protein
AT1G45201.2	triacylglycerol lipase-like 1
AT1G54630.2	acyl carrier protein 3
AT1G80460.2	Actin-like ATPase superfamily protein
AT1G06515.1	Protein of unknown function (DUF3317)
AT1G24880.1	UDP-3-O-acyl N-acetylglycosamine deacetylase family protein
AT1G24880.3	UDP-3-O-acyl N-acetylglycosamine deacetylase family protein
AT1G24880.2	UDP-3-O-acyl N-acetylglycosamine deacetylase family protein
AT1G15110.2	phosphatidyl serine synthase family protein
AT1G51680.3	4-coumarate:CoA ligase 1
AT1G55840.2	Sec14p-like phosphatidylinositol transfer family protein
AT1G79700.2	Integrase-type DNA-binding superfamily protein
AT1G36180.2	acetyl-CoA carboxylase 2
AT1G18773.1	FUNCTIONS IN: molecular_function unknown; INVOLVED IN: biological_process unknown; LOCATED IN: endomembrane system; BEST Arabidopsis thaliana protein match is: carboxylesterases (TAIR:AT4G22300.1); Has 30201 Blast hits to 17322 proteins in 780 species: Archae - 12; Bacteria - 1396; Metazoa - 17338; Fungi - 3422; Plants - 5037; Viruses - 0; Other Eukaryotes - 2996 (source: NCBI BLink).
AT1G25210.2	UDP-3-O-acyl N-acetylglycosamine deacetylase family protein
AT1G57750.2	cytochrome P450, family 96, subfamily A, polypeptide 15
AT1G73550.2	Bifunctional inhibitor/lipid-transfer protein/seed storage 2S albumin superfamily protein
AT1G23240.3	Caleosin-related family protein
AT1G25054.2	UDP-3-O-acyl N-acetylglycosamine deacetylase family protein
AT1G55250.2	histone mono-ubiquitination 2
AT1G72970.2	Glucose-methanol-choline (GMC) oxidoreductase family protein
AT1G24793.2	UDP-3-O-acyl N-acetylglycosamine deacetylase family protein
AT1G25145.1	UDP-3-O-acyl N-acetylglycosamine deacetylase family protein
AT1G13580.3	LAG1 longevity assurance homolog 3
AT1G06515.2	Protein of unknown function (DUF3317)
AT1G73680.2	alpha dioxygenase
AT1G72110.2	O-acyltransferase (WSD1-like) family protein
AT1G10740.3	alpha/beta-Hydrolases superfamily protein
AT1G10740.4	alpha/beta-Hydrolases superfamily protein
AT1G10670.3	ATP-citrate lyase A-1
AT1G55250.3	histone mono-ubiquitination 2
AT1G36160.2	acetyl-CoA carboxylase 1
AT1G55250.4	histone mono-ubiquitination 2
AT1G55260.2	Bifunctional inhibitor/lipid-transfer protein/seed storage 2S albumin superfamily protein
AT1G63430.2	Leucine-rich repeat protein kinase family protein
AT1G63380.2	NAD(P)-binding Rossmann-fold superfamily protein
AT1G62610.4	NAD(P)-binding Rossmann-fold superfamily protein
AT1G60890.2	Phosphatidylinositol-4-phosphate 5-kinase family protein
AT1G26130.2	ATPase E1-E2 type family protein / haloacid dehalogenase-like hydrolase family protein
AT1G02205.3	Fatty acid hydroxylase superfamily
AT1G74960.3	fatty acid biosynthesis 1
AT1G10670.4	ATP-citrate lyase A-1
AT2G43255.1	CONTAINS InterPro DOMAIN/s: O-acyltransferase, WSD1, C-terminal (InterPro:IPR009721); BEST Arabidopsis thaliana protein match is: O-acyltransferase (WSD1-like) family protein (TAIR:AT2G38995.2); Has 35333 Blast hits to 34131 proteins in 2444 species: Archae - 798; Bacteria - 22429; Metazoa - 974; Fungi - 991; Plants - 531; Viruses - 0; Other Eukaryotes - 9610 (source: NCBI BLink).
AT2G30650.1	ATP-dependent caseinolytic (Clp) protease/crotonase family protein
AT2G26250.1	3-ketoacyl-CoA synthase 10
AT2G25170.1	chromatin remodeling factor CHD3 (PICKLE)
AT2G31830.1	endonuclease/exonuclease/phosphatase family protein
AT2G26910.1	pleiotropic drug resistance 4
AT2G37700.1	Fatty acid hydroxylase superfamily
AT2G26870.1	non-specific phospholipase C2
AT2G30660.1	ATP-dependent caseinolytic (Clp) protease/crotonase family protein
AT2G48140.1	Bifunctional inhibitor/lipid-transfer protein/seed storage 2S albumin superfamily protein
AT2G34690.1	Glycolipid transfer protein (GLTP) family protein
AT2G48130.1	Bifunctional inhibitor/lipid-transfer protein/seed storage 2S albumin superfamily protein
AT2G40890.1	cytochrome P450, family 98, subfamily A, polypeptide 3
AT2G33510.1	CONTAINS InterPro DOMAIN/s: WW/Rsp5/WWP (InterPro:IPR001202); BEST Arabidopsis thaliana protein match is: unknown protein (TAIR:AT1G28070.1); Has 3898 Blast hits to 1138 proteins in 179 species: Archae - 0; Bacteria - 40; Metazoa - 2353; Fungi - 242; Plants - 298; Viruses - 92; Other Eukaryotes - 873 (source: NCBI BLink).
AT2G15230.1	lipase 1
AT2G34590.1	Transketolase family protein
AT2G30720.1	Thioesterase/thiol ester dehydrase-isomerase superfamily protein
AT2G42450.1	alpha/beta-Hydrolases superfamily protein
AT2G40850.1	phosphoinositide 4-kinase gamma 1
AT2G44950.1	histone mono-ubiquitination 1
AT2G18370.1	Bifunctional inhibitor/lipid-transfer protein/seed storage 2S albumin superfamily protein
AT2G41540.1	6-phosphogluconate dehydrogenase family protein
AT2G26830.1	Protein kinase superfamily protein
AT2G43790.1	MAP kinase 6
AT2G20860.1	lipoic acid synthase 1
AT2G30550.1	alpha/beta-Hydrolases superfamily protein
AT2G44620.1	mitochondrial acyl carrier protein 1
AT2G43710.2	Plant stearoyl-acyl-carrier-protein desaturase family protein
AT2G20900.1	diacylglycerol kinase 5
AT2G15090.1	3-ketoacyl-CoA synthase 8
AT2G06925.1	Phospholipase A2 family protein
AT2G35490.1	Plastid-lipid associated protein PAP / fibrillin family protein
AT2G19690.1	phospholipase A2-beta
AT2G39420.1	alpha/beta-Hydrolases superfamily protein
AT2G39220.1	PATATIN-like protein 6
AT2G44810.1	alpha/beta-Hydrolases superfamily protein
AT2G42690.1	alpha/beta-Hydrolases superfamily protein
AT2G13820.1	Bifunctional inhibitor/lipid-transfer protein/seed storage 2S albumin superfamily protein
AT2G19450.1	membrane bound O-acyl transferase (MBOAT) family protein
AT2G41210.1	phosphatidylinositol- 4-phosphate 5-kinase 5
AT2G39290.1	phosphatidylglycerolphosphate synthase 1
AT2G06050.2	oxophytodienoate-reductase 3
AT2G22890.1	Kua-ubiquitin conjugating enzyme hybrid localisation domain
AT2G31690.1	alpha/beta-Hydrolases superfamily protein
AT2G34770.1	fatty acid hydroxylase 1
AT2G45970.1	cytochrome P450, family 86, subfamily A, polypeptide 8
AT2G40116.1	Phosphoinositide-specific phospholipase C family protein
AT2G46210.1	Fatty acid/sphingolipid desaturase
AT2G47630.1	alpha/beta-Hydrolases superfamily protein
AT2G37360.1	ABC-2 type transporter family protein
AT2G02770.1	4'-phosphopantetheinyl transferase superfamily
AT2G26640.1	3-ketoacyl-CoA synthase 11
AT2G16280.1	3-ketoacyl-CoA synthase 9
AT2G22230.1	Thioesterase superfamily protein
AT2G11810.1	monogalactosyldiacylglycerol synthase type C
AT2G13610.1	ABC-2 type transporter family protein
AT2G04560.1	transferases, transferring glycosyl groups
AT2G33150.1	peroxisomal 3-ketoacyl-CoA thiolase 3
AT2G45670.1	calcineurin B subunit-related
AT2G04540.1	Beta-ketoacyl synthase
AT2G38040.1	acetyl Co-enzyme a carboxylase carboxyltransferase alpha subunit
AT2G46090.1	Diacylglycerol kinase family protein
AT2G18730.1	diacylglycerol kinase 3
AT2G19880.1	Nucleotide-diphospho-sugar transferases superfamily protein
AT2G42010.1	phospholipase D beta 1
AT2G22240.1	myo-inositol-1-phosphate synthase 2
AT2G26420.1	1-phosphatidylinositol-4-phosphate 5-kinase 3
AT2G33380.1	Caleosin-related family protein
AT2G23180.1	cytochrome P450, family 96, subfamily A, polypeptide 1
AT2G46500.1	phosphoinositide 4-kinase gamma 4
AT2G47240.1	AMP-dependent synthetase and ligase family protein
AT2G26560.1	phospholipase A 2A
AT2G15325.1	Bifunctional inhibitor/lipid-transfer protein/seed storage 2S albumin superfamily protein
AT2G40220.1	Integrase-type DNA-binding superfamily protein
AT2G38110.1	glycerol-3-phosphate acyltransferase 6
AT2G40690.1	NAD-dependent glycerol-3-phosphate dehydrogenase family protein
AT2G43900.1	Endonuclease/exonuclease/phosphatase family protein
AT2G45150.1	cytidinediphosphate diacylglycerol synthase 4
AT2G41710.1	Integrase-type DNA-binding superfamily protein
AT2G28630.1	3-ketoacyl-CoA synthase 12
AT2G21910.1	cytochrome P450, family 96, subfamily A, polypeptide 5
AT2G05260.1	alpha/beta-Hydrolases superfamily protein
AT2G15050.1	lipid transfer protein
AT2G25890.1	Oleosin family protein
AT2G29525.2	Arabidopsis Inositol phosphorylceramide synthase 3
AT2G39400.1	alpha/beta-Hydrolases superfamily protein
AT2G28670.1	Disease resistance-responsive (dirigent-like protein) family protein
AT2G01180.2	phosphatidic acid phosphatase 1
AT2G03890.1	phosphoinositide 4-kinase gamma 7
AT2G20570.1	GBF's pro-rich region-interacting factor 1
AT2G38530.1	lipid transfer protein 2
AT2G38540.1	lipid transfer protein 1
AT2G30200.1	catalytics;transferases;[acyl-carrier-protein] S-malonyltransferases;binding
AT2G32260.1	phosphorylcholine cytidylyltransferase
AT2G30942.1	Protein of unknown function (DUF3317)
AT2G31360.1	16:0delta9 desaturase 2
AT2G29980.1	fatty acid desaturase 3
AT2G38995.1	O-acyltransferase (WSD1-like) family protein
AT2G35690.1	acyl-CoA oxidase 5
AT2G46720.1	3-ketoacyl-CoA synthase 13
AT2G27130.1	Bifunctional inhibitor/lipid-transfer protein/seed storage 2S albumin superfamily protein
AT2G38670.1	phosphorylethanolamine cytidylyltransferase 1
AT2G01320.2	ABC-2 type transporter family protein
AT2G30470.1	high-level expression of sugar-inducible gene 2
AT2G39410.1	alpha/beta-Hydrolases superfamily protein
AT2G30490.1	cinnamate-4-hydroxylase
AT2G44640.1	FUNCTIONS IN: molecular_function unknown; INVOLVED IN: biological_process unknown; LOCATED IN: mitochondrion, chloroplast, plasma membrane, plastid, chloroplast envelope; EXPRESSED IN: 23 plant structures; EXPRESSED DURING: 13 growth stages; CONTAINS InterPro DOMAIN/s: Protein of unknown function DUF3769 (InterPro:IPR022244); BEST Arabidopsis thaliana protein match is: pigment defective 320 (TAIR…
AT2G28070.1	ABC-2 type transporter family protein
AT2G05990.1	NAD(P)-binding Rossmann-fold superfamily protein
AT2G44300.1	Bifunctional inhibitor/lipid-transfer protein/seed storage 2S albumin superfamily protein
AT2G37940.1	Arabidopsis Inositol phosphorylceramide synthase 2
AT2G39350.1	ABC-2 type transporter family protein
AT2G04350.1	AMP-dependent synthetase and ligase family protein
AT2G44290.1	Bifunctional inhibitor/lipid-transfer protein/seed storage 2S albumin superfamily protein
AT2G37870.1	Bifunctional inhibitor/lipid-transfer protein/seed storage 2S albumin superfamily protein
AT2G31100.1	alpha/beta-Hydrolases superfamily protein
AT2G41710.2	Integrase-type DNA-binding superfamily protein
AT2G41540.2	6-phosphogluconate dehydrogenase family protein
AT2G20900.3	diacylglycerol kinase 5
AT2G03890.2	phosphoinositide 4-kinase gamma 7
AT2G29525.1	Arabidopsis Inositol phosphorylceramide synthase 3
AT2G22240.2	myo-inositol-1-phosphate synthase 2
AT2G06050.1	oxophytodienoate-reductase 3
AT2G38040.2	acetyl Co-enzyme a carboxylase carboxyltransferase alpha subunit
AT2G29980.2	fatty acid desaturase 3
AT2G05990.2	NAD(P)-binding Rossmann-fold superfamily protein
AT2G43710.1	Plant stearoyl-acyl-carrier-protein desaturase family protein
AT2G45670.2	calcineurin B subunit-related
AT2G01180.1	phosphatidic acid phosphatase 1
AT2G30200.2	catalytics;transferases;[acyl-carrier-protein] S-malonyltransferases;binding
AT2G04350.2	AMP-dependent synthetase and ligase family protein
AT2G13820.2	Bifunctional inhibitor/lipid-transfer protein/seed storage 2S albumin superfamily protein
AT2G30550.2	alpha/beta-Hydrolases superfamily protein
AT2G15050.2	lipid transfer protein
AT2G45150.3	cytidinediphosphate diacylglycerol synthase 4
AT2G01320.4	ABC-2 type transporter family protein
AT2G39410.2	alpha/beta-Hydrolases superfamily protein
AT2G01320.3	ABC-2 type transporter family protein
AT2G20900.2	diacylglycerol kinase 5
AT2G45150.2	cytidinediphosphate diacylglycerol synthase 4
AT2G01320.1	ABC-2 type transporter family protein
AT2G46500.2	phosphoinositide 4-kinase gamma 4
AT2G20900.4	diacylglycerol kinase 5
AT2G41540.3	6-phosphogluconate dehydrogenase family protein
AT2G47240.2	AMP-dependent synthetase and ligase family protein
AT2G33380.2	Caleosin-related family protein
AT2G05260.2	alpha/beta-Hydrolases superfamily protein
AT2G06050.3	oxophytodienoate-reductase 3
AT2G43255.2	FUNCTIONS IN: molecular_function unknown; INVOLVED IN: biological_process unknown; LOCATED IN: cellular_component unknown; CONTAINS InterPro DOMAIN/s: O-acyltransferase, WSD1, C-terminal (InterPro:IPR009721); BEST Arabidopsis thaliana protein match is: O-acyltransferase (WSD1-like) family protein (TAIR:AT2G38995.1); Has 30201 Blast hits to 17322 proteins in 780 species: Archae - 12; Bacteria - 13…
AT2G11810.2	monogalactosyldiacylglycerol synthase type C
AT2G15050.3	lipid transfer protein
AT2G37700.2	Fatty acid hydroxylase superfamily
AT2G28670.2	Disease resistance-responsive (dirigent-like protein) family protein
AT2G41710.3	Integrase-type DNA-binding superfamily protein
AT2G33510.2	unknown protein; INVOLVED IN: biological_process unknown; LOCATED IN: cellular_component unknown; BEST Arabidopsis thaliana protein match is: unknown protein (TAIR:AT1G28070.1).
AT2G19690.2	phospholipase A2-beta
AT2G19880.2	Nucleotide-diphospho-sugar transferases superfamily protein
AT2G46500.3	phosphoinositide 4-kinase gamma 4
AT2G31830.2	endonuclease/exonuclease/phosphatase family protein
AT2G38995.2	O-acyltransferase (WSD1-like) family protein
AT2G48140.2	Bifunctional inhibitor/lipid-transfer protein/seed storage 2S albumin superfamily protein
AT2G29525.3	Arabidopsis Inositol phosphorylceramide synthase 3
AT2G20570.2	GBF's pro-rich region-interacting factor 1
AT3G07400.1	lipase class 3 family protein
AT3G08770.1	lipid transfer protein 6
AT3G48090.1	alpha/beta-Hydrolases superfamily protein
AT3G61150.1	homeodomain GLABROUS 1
AT3G06060.1	NAD(P)-binding Rossmann-fold superfamily protein
AT3G60620.1	cytidinediphosphate diacylglycerol synthase 5
AT3G55030.1	phosphatidylglycerolphosphate synthase 2
AT3G04290.1	Li-tolerant lipase 1
AT3G51840.1	acyl-CoA oxidase 4
AT3G51830.1	SAC domain-containing protein 8
AT3G20480.1	tetraacyldisaccharide 4'-kinase family protein
AT3G14270.1	phosphatidylinositol-4-phosphate 5-kinase family protein
AT3G03540.1	non-specific phospholipase C5
AT3G51520.1	diacylglycerol acyltransferase family
AT3G55190.1	alpha/beta-Hydrolases superfamily protein
AT3G25860.1	2-oxoacid dehydrogenases acyltransferase family protein
AT3G55180.1	alpha/beta-Hydrolases superfamily protein
AT3G48720.1	HXXXD-type acyl-transferase family protein
AT3G27660.1	oleosin 4
AT3G27670.1	ARM repeat superfamily protein
AT3G03530.1	non-specific phospholipase C4
AT3G15820.1	phosphatidic acid phosphatase-related / PAP2-related
AT3G51460.1	Phosphoinositide phosphatase family protein
AT3G24650.1	AP2/B3-like transcriptional factor family protein
AT3G03520.1	non-specific phospholipase C3
AT3G16950.1	lipoamide dehydrogenase 1
AT3G03310.1	lecithin:cholesterol acyltransferase 3
AT3G43220.1	Phosphoinositide phosphatase family protein
AT3G47360.1	hydroxysteroid dehydrogenase 3
AT3G06960.1	pigment defective 320
AT3G55110.1	ABC-2 type transporter family protein
AT3G05420.1	acyl-CoA binding protein 4
AT3G55100.1	ABC-2 type transporter family protein
AT3G49210.1	O-acyltransferase (WSD1-like) family protein
AT3G55090.1	ABC-2 type transporter family protein
AT3G55130.1	white-brown complex homolog 19
AT3G47350.1	hydroxysteroid dehydrogenase 2
AT3G51600.1	lipid transfer protein 5
AT3G19240.1	Vacuolar import/degradation, Vid27-related protein
AT3G19260.1	LAG1 homologue 2
AT3G49200.1	O-acyltransferase (WSD1-like) family protein
AT3G51590.1	lipid transfer protein 12
AT3G52310.1	ABC-2 type transporter family protein
AT3G62860.1	alpha/beta-Hydrolases superfamily protein
AT3G16170.1	AMP-dependent synthetase and ligase family protein
AT3G48780.1	serine palmitoyltransferase 1
AT3G52430.1	alpha/beta-Hydrolases superfamily protein
AT3G07690.1	6-phosphogluconate dehydrogenase family protein
AT3G44540.1	fatty acid reductase 4
AT3G10280.1	3-ketoacyl-CoA synthase 14
AT3G44550.1	fatty acid reductase 5
AT3G11470.2	4'-phosphopantetheinyl transferase superfamily
AT3G44560.1	fatty acid reductase 8
AT3G14205.1	Phosphoinositide phosphatase family protein
AT3G44830.1	Lecithin:cholesterol acyltransferase family protein
AT3G05510.1	Phospholipid/glycerol acyltransferase family protein
AT3G10570.1	cytochrome P450, family 77, subfamily A, polypeptide 6
AT3G45770.2	Polyketide synthase, enoylreductase family protein
AT3G11430.1	glycerol-3-phosphate acyltransferase 5
AT3G10370.1	FAD-dependent oxidoreductase family protein
AT3G12120.1	fatty acid desaturase 2
AT3G11670.1	UDP-Glycosyltransferase superfamily protein
AT3G07450.1	Bifunctional inhibitor/lipid-transfer protein/seed storage 2S albumin superfamily protein
AT3G11170.1	fatty acid desaturase 7
AT3G05970.1	long-chain acyl-CoA synthetase 6
AT3G07960.1	Phosphatidylinositol-4-phosphate 5-kinase family protein
AT3G08510.1	phospholipase C 2
AT3G14360.1	alpha/beta-Hydrolases superfamily protein
AT3G46170.1	NAD(P)-binding Rossmann-fold superfamily protein
AT3G09920.1	phosphatidyl inositol monophosphate 5 kinase
AT3G05630.1	phospholipase D P2
AT3G50110.1	PTEN 3
AT3G18000.1	S-adenosyl-L-methionine-dependent methyltransferases superfamily protein
AT3G44460.1	Basic-leucine zipper (bZIP) transcription factor family protein
AT3G11980.1	Jojoba acyl CoA reductase-related male sterility protein
AT3G59770.1	sacI homology domain-containing protein / WW domain-containing protein
AT3G06650.1	ATP-citrate lyase B-1
AT3G15650.1	alpha/beta-Hydrolases superfamily protein
AT3G54950.1	patatin-like protein 6
AT3G18280.1	Bifunctional inhibitor/lipid-transfer protein/seed storage 2S albumin superfamily protein
AT3G53510.1	ABC-2 type transporter family protein
AT3G60500.1	3'-5'-exoribonuclease family protein
AT3G25620.1	ABC-2 type transporter family protein
AT3G09560.2	Lipin family protein
AT3G57140.1	sugar-dependent 1-like
AT3G61680.1	alpha/beta-Hydrolases superfamily protein
AT3G28910.1	myb domain protein 30
AT3G26840.1	Esterase/lipase/thioesterase family protein
AT3G47220.1	phosphatidylinositol-speciwc phospholipase C9
AT3G06860.1	multifunctional protein 2
AT3G25610.1	ATPase E1-E2 type family protein / haloacid dehalogenase-like hydrolase family protein
AT3G21090.1	ABC-2 type transporter family protein
AT3G50920.1	Phosphatidic acid phosphatase (PAP2) family protein
AT3G25540.1	TRAM, LAG1 and CLN8 (TLC) lipid-sensing domain containing protein
AT3G25585.2	aminoalcoholphosphotransferase
AT3G02600.1	lipid phosphate phosphatase 3
AT3G51970.1	acyl-CoA sterol acyl transferase 1
AT3G01570.1	Oleosin family protein
AT3G49050.1	alpha/beta-Hydrolases superfamily protein
AT3G10550.1	Myotubularin-like phosphatases II superfamily
AT3G12800.1	short-chain dehydrogenase-reductase B
AT3G18850.1	lysophosphatidyl acyltransferase 5
AT3G18700.1	FUNCTIONS IN: molecular_function unknown; INVOLVED IN: biological_process unknown; LOCATED IN: endomembrane system; EXPRESSED IN: cultured cell; BEST Arabidopsis thaliana protein match is: autoinhibited Ca2+/ATPase II (TAIR:AT1G13210.1); Has 223 Blast hits to 223 proteins in 38 species: Archae - 0; Bacteria - 0; Metazoa - 92; Fungi - 0; Plants - 126; Viruses - 0; Other Eukaryotes - 5 (source: NCB…
AT3G61580.1	Fatty acid/sphingolipid desaturase
AT3G57650.1	lysophosphatidyl acyltransferase 2
AT3G47600.1	myb domain protein 94
AT3G22400.1	PLAT/LH2 domain-containing lipoxygenase family protein
AT3G25780.1	allene oxide cyclase 3
AT3G18570.1	Oleosin family protein
AT3G15850.1	fatty acid desaturase 5
AT3G18860.1	transducin family protein / WD-40 repeat family protein
AT3G15870.1	Fatty acid desaturase family protein
AT3G26790.1	AP2/B3-like transcriptional factor family protein
AT3G01420.1	Peroxidase superfamily protein
AT3G25770.1	allene oxide cyclase 2
AT3G25760.1	allene oxide cyclase 1
AT3G54320.1	Integrase-type DNA-binding superfamily protein
AT3G43720.1	Bifunctional inhibitor/lipid-transfer protein/seed storage 2S albumin superfamily protein
AT3G56960.1	phosphatidyl inositol monophosphate 5 kinase 4
AT3G15730.1	phospholipase D alpha 1
AT3G45140.1	lipoxygenase 2
AT3G05020.1	acyl carrier protein 1
AT3G60340.1	alpha/beta-Hydrolases superfamily protein
AT3G23840.1	HXXXD-type acyl-transferase family protein
AT3G56600.1	Protein kinase superfamily protein
AT3G52130.1	Bifunctional inhibitor/lipid-transfer protein/seed storage 2S albumin superfamily protein
AT3G14075.1	Mono-/di-acylglycerol lipase, N-terminal;Lipase, class 3
AT3G55360.1	3-oxo-5-alpha-steroid 4-dehydrogenase family protein
AT3G52160.1	3-ketoacyl-CoA synthase 15
AT3G58550.1	Bifunctional inhibitor/lipid-transfer protein/seed storage 2S albumin superfamily protein
AT3G53980.1	Bifunctional inhibitor/lipid-transfer protein/seed storage 2S albumin superfamily protein
AT3G18220.1	Phosphatidic acid phosphatase (PAP2) family protein
AT3G58490.1	Phosphatidic acid phosphatase (PAP2) family protein
AT3G55290.1	NAD(P)-binding Rossmann-fold superfamily protein
AT3G49190.1	O-acyltransferase (WSD1-like) family protein
AT3G55310.1	NAD(P)-binding Rossmann-fold superfamily protein
AT3G01140.1	myb domain protein 106
AT3G13900.1	ATPase E1-E2 type family protein / haloacid dehalogenase-like hydrolase family protein
AT3G25110.1	fatA acyl-ACP thioesterase
AT3G02040.1	senescence-related gene 3
AT3G06510.1	Glycosyl hydrolase superfamily protein
AT3G56700.1	fatty acid reductase 6
AT3G48610.1	non-specific phospholipase C6
AT3G22580.1	Bifunctional inhibitor/lipid-transfer protein/seed storage 2S albumin superfamily protein
AT3G22570.1	Bifunctional inhibitor/lipid-transfer protein/seed storage 2S albumin superfamily protein
AT3G02610.1	Plant stearoyl-acyl-carrier-protein desaturase family protein
AT3G02620.1	Plant stearoyl-acyl-carrier-protein desaturase family protein
AT3G02630.1	Plant stearoyl-acyl-carrier-protein desaturase family protein
AT3G10840.1	alpha/beta-Hydrolases superfamily protein
AT3G55940.1	Phosphoinositide-specific phospholipase C family protein
AT3G22620.1	Bifunctional inhibitor/lipid-transfer protein/seed storage 2S albumin superfamily protein
AT3G23530.1	Cyclopropane-fatty-acyl-phospholipid synthase
AT3G62590.1	alpha/beta-Hydrolases superfamily protein
AT3G57310.1	Bifunctional inhibitor/lipid-transfer protein/seed storage 2S albumin superfamily protein
AT3G22600.1	Bifunctional inhibitor/lipid-transfer protein/seed storage 2S albumin superfamily protein
AT3G63200.1	PATATIN-like protein 9
AT3G54010.1	FKBP-type peptidyl-prolyl cis-trans isomerase family protein
AT3G23510.1	Cyclopropane-fatty-acyl-phospholipid synthase
AT3G56040.1	UDP-glucose pyrophosphorylase 3
AT3G13220.1	ABC-2 type transporter family protein
AT3G56060.1	Glucose-methanol-choline (GMC) oxidoreductase family protein
AT3G47290.1	phosphatidylinositol-speciwc phospholipase C8
AT3G20320.2	trigalactosyldiacylglycerol2
AT3G27870.1	ATPase E1-E2 type family protein / haloacid dehalogenase-like hydrolase family protein
AT3G23470.1	Cyclopropane-fatty-acyl-phospholipid synthase
AT3G16785.1	phospholipase D P1
AT3G54020.1	Arabidopsis Inositol phosphorylceramide synthase 1
AT3G20320.1	trigalactosyldiacylglycerol2
AT3G18860.2	transducin family protein / WD-40 repeat family protein
AT3G05510.2	Phospholipid/glycerol acyltransferase family protein
AT3G05420.2	acyl-CoA binding protein 4
AT3G57140.2	sugar-dependent 1-like
AT3G09560.1	Lipin family protein
AT3G60340.2	alpha/beta-Hydrolases superfamily protein
AT3G54320.2	Integrase-type DNA-binding superfamily protein
AT3G54010.2	FKBP-type peptidyl-prolyl cis-trans isomerase family protein
AT3G06960.2	pigment defective 320
AT3G55290.2	NAD(P)-binding Rossmann-fold superfamily protein
AT3G25585.1	aminoalcoholphosphotransferase
AT3G11470.1	4'-phosphopantetheinyl transferase superfamily
AT3G60500.2	3'-5'-exoribonuclease family protein
AT3G53980.2	Bifunctional inhibitor/lipid-transfer protein/seed storage 2S albumin superfamily protein
AT3G45770.1	Polyketide synthase, enoylreductase family protein
AT3G18850.2	lysophosphatidyl acyltransferase 5
AT3G11670.2	UDP-Glycosyltransferase superfamily protein
AT3G08510.2	phospholipase C 2
AT3G09920.2	phosphatidyl inositol monophosphate 5 kinase
AT3G50920.2	Phosphatidic acid phosphatase (PAP2) family protein
AT3G54320.3	Integrase-type DNA-binding superfamily protein
AT3G11470.3	4'-phosphopantetheinyl transferase superfamily
AT3G18850.3	lysophosphatidyl acyltransferase 5
AT3G25585.3	aminoalcoholphosphotransferase
AT3G25585.4	aminoalcoholphosphotransferase
AT3G43720.2	Bifunctional inhibitor/lipid-transfer protein/seed storage 2S albumin superfamily protein
AT3G44540.2	fatty acid reductase 4
AT3G48090.2	alpha/beta-Hydrolases superfamily protein
AT3G59770.2	sacI homology domain-containing protein / WW domain-containing protein
AT3G02600.2	lipid phosphate phosphatase 3
AT3G02600.3	lipid phosphate phosphatase 3
AT3G02600.4	lipid phosphate phosphatase 3
AT3G02600.5	lipid phosphate phosphatase 3
AT3G12120.2	fatty acid desaturase 2
AT3G16950.2	lipoamide dehydrogenase 1
AT3G18850.4	lysophosphatidyl acyltransferase 5
AT3G18850.5	lysophosphatidyl acyltransferase 5
AT3G58490.2	Phosphatidic acid phosphatase (PAP2) family protein
AT3G06510.2	Glycosyl hydrolase superfamily protein
AT3G09560.3	Lipin family protein
AT3G47350.2	hydroxysteroid dehydrogenase 2
AT3G43220.2	Phosphoinositide phosphatase family protein
AT3G08510.3	phospholipase C 2
AT3G59770.3	sacI homology domain-containing protein / WW domain-containing protein
AT3G20480.2	tetraacyldisaccharide 4'-kinase family protein
AT3G60500.3	3'-5'-exoribonuclease family protein
AT3G15650.2	alpha/beta-Hydrolases superfamily protein
AT3G51830.2	SAC domain-containing protein 8
AT3G08770.2	lipid transfer protein 6
AT3G14075.2	Mono-/di-acylglycerol lipase, N-terminal;Lipase, class 3
AT3G09920.3	phosphatidyl inositol monophosphate 5 kinase
AT3G56600.2	Protein kinase superfamily protein
AT3G25620.2	ABC-2 type transporter family protein
AT4G08670.1	Bifunctional inhibitor/lipid-transfer protein/seed storage 2S albumin superfamily protein
AT4G09820.1	basic helix-loop-helix (bHLH) DNA-binding superfamily protein
AT4G22550.1	Phosphatidic acid phosphatase (PAP2) family protein
AT4G15130.1	phosphorylcholine cytidylyltransferase2
AT4G22520.1	Bifunctional inhibitor/lipid-transfer protein/seed storage 2S albumin superfamily protein
AT4G37050.1	PATATIN-like protein 4
AT4G22490.1	Bifunctional inhibitor/lipid-transfer protein/seed storage 2S albumin superfamily protein
AT4G16070.1	Mono-/di-acylglycerol lipase, N-terminal;Lipase, class 3
AT4G10020.1	hydroxysteroid dehydrogenase 5
AT4G22240.1	Plastid-lipid associated protein PAP / fibrillin family protein
AT4G22340.1	cytidinediphosphate diacylglycerol synthase 2
AT4G22330.1	Alkaline phytoceramidase (aPHC)
AT4G22300.1	carboxylesterases
AT4G14815.1	Bifunctional inhibitor/lipid-transfer protein/seed storage 2S albumin superfamily protein
AT4G22640.1	Bifunctional inhibitor/lipid-transfer protein/seed storage 2S albumin superfamily protein
AT4G37060.1	PATATIN-like protein 5
AT4G09760.3	Protein kinase superfamily protein
AT4G22630.1	Bifunctional inhibitor/lipid-transfer protein/seed storage 2S albumin superfamily protein
AT4G22650.1	CONTAINS InterPro DOMAIN/s: Plant lipid transfer protein/seed storage/trypsin-alpha amylase inhibitor (InterPro:IPR003612); BEST Arabidopsis thaliana protein match is: Bifunctional inhibitor/lipid-transfer protein/seed storage 2S albumin superfamily protein (TAIR:AT4G22640.1); Has 25 Blast hits to 25 proteins in 2 species: Archae - 0; Bacteria - 0; Metazoa - 0; Fungi - 0; Plants - 25; Viruses - 0…
AT4G37070.2	Acyl transferase/acyl hydrolase/lysophospholipase superfamily protein
AT4G05210.1	Trimeric LpxA-like enzymes superfamily protein
AT4G11030.1	AMP-dependent synthetase and ligase family protein
AT4G33550.1	Bifunctional inhibitor/lipid-transfer protein/seed storage 2S albumin superfamily protein
AT4G39480.1	cytochrome P450, family 96, subfamily A, polypeptide 9
AT4G39500.1	cytochrome P450, family 96, subfamily A, polypeptide 11
AT4G39510.1	cytochrome P450, family 96, subfamily A, polypeptide 12
AT4G01900.1	GLNB1 homolog
AT4G01950.1	glycerol-3-phosphate acyltransferase 3
AT4G28110.1	myb domain protein 41
AT4G28130.1	diacylglycerol kinase 6
AT4G08530.1	Bifunctional inhibitor/lipid-transfer protein/seed storage 2S albumin superfamily protein
AT4G35790.3	phospholipase D delta
AT4G28395.1	Bifunctional inhibitor/lipid-transfer protein/seed storage 2S albumin superfamily protein
AT4G31780.2	monogalactosyl diacylglycerol synthase 1
AT4G13840.1	HXXXD-type acyl-transferase family protein
AT4G29010.1	Enoyl-CoA hydratase/isomerase family
AT4G30880.1	Bifunctional inhibitor/lipid-transfer protein/seed storage 2S albumin superfamily protein
AT4G13550.1	triglyceride lipases;triglyceride lipases
AT4G31050.1	Biotin/lipoate A/B protein ligase family
AT4G29070.1	Phospholipase A2 family protein
AT4G16155.1	dihydrolipoyl dehydrogenases
AT4G33790.1	Jojoba acyl CoA reductase-related male sterility protein
AT4G30950.1	fatty acid desaturase 6
AT4G34100.1	RING/U-box superfamily protein
AT4G34050.1	S-adenosyl-L-methionine-dependent methyltransferases superfamily protein
AT4G36480.1	long-chain base1
AT4G02510.1	translocon at the outer envelope membrane of chloroplasts 159
AT4G14070.1	acyl-activating enzyme 15
AT4G30580.1	Phospholipid/glycerol acyltransferase family protein
AT4G30340.1	diacylglycerol kinase 7
AT4G27420.1	ABC-2 type transporter family protein
AT4G34250.1	3-ketoacyl-CoA synthase 16
AT4G04320.1	malonyl-CoA decarboxylase family protein
AT4G38570.1	probable CDP-diacylglycerol--inositol 3-phosphatidyltransferase 2
AT4G20870.1	fatty acid hydroxylase 2
AT4G00400.1	glycerol-3-phosphate acyltransferase 8
AT4G00360.1	cytochrome P450, family 86, subfamily A, polypeptide 2
AT4G19860.1	alpha/beta-Hydrolases superfamily protein
AT4G14430.1	indole-3-butyric acid response 10
AT4G14440.1	3-hydroxyacyl-CoA dehydratase 1
AT4G25050.1	acyl carrier protein 4
AT4G17483.1	alpha/beta-Hydrolases superfamily protein
AT4G00240.1	phospholipase D beta 2
AT4G25140.1	oleosin 1
AT4G38530.1	phospholipase C1
AT4G21220.1	Trimeric LpxA-like enzymes superfamily protein
AT4G17470.1	alpha/beta-Hydrolases superfamily protein
AT4G17480.1	alpha/beta-Hydrolases superfamily protein
AT4G25750.1	ABC-2 type transporter family protein
AT4G04020.1	fibrillin
AT4G12360.1	Bifunctional inhibitor/lipid-transfer protein/seed storage 2S albumin superfamily protein
AT4G00500.1	alpha/beta-Hydrolases superfamily protein
AT4G25970.1	phosphatidylserine decarboxylase 3
AT4G00520.2	Acyl-CoA thioesterase family protein
AT4G00550.1	digalactosyl diacylglycerol deficient 2
AT4G01190.1	phosphatidylinositol phosphate kinase 10
AT4G38690.1	PLC-like phosphodiesterases superfamily protein
AT4G27780.1	acyl-CoA binding protein 2
AT4G04930.1	fatty acid desaturase family protein
AT4G11830.1	phospholipase D gamma 2
AT4G34930.1	PLC-like phosphodiesterases superfamily protein
AT4G34920.1	PLC-like phosphodiesterases superfamily protein
AT4G32010.1	HSI2-like 1
AT4G11850.1	phospholipase D gamma 1
AT4G11840.1	phospholipase D gamma 3
AT4G39850.1	peroxisomal ABC transporter 1
AT4G33355.1	Bifunctional inhibitor/lipid-transfer protein/seed storage 2S albumin superfamily protein
AT4G29470.1	Phospholipase A2 family protein
AT4G23850.1	AMP-dependent synthetase and ligase family protein
AT4G33030.1	sulfoquinovosyldiacylglycerol 1
AT4G29800.1	PATATIN-like protein 8
AT4G29460.1	Phospholipase A2 family protein
AT4G32170.1	cytochrome P450, family 96, subfamily A, polypeptide 2
AT4G39670.1	Glycolipid transfer protein (GLTP) family protein
AT4G16820.1	alpha/beta-Hydrolases superfamily protein
AT4G27030.1	fatty acid desaturase A
AT4G39800.1	myo-inositol-1-phosphate synthase 1
AT4G15440.1	hydroperoxide lyase 1
AT4G33240.1	1-phosphatidylinositol-4-phosphate 5-kinases;zinc ion binding;1-phosphatidylinositol-3-phosphate 5-kinases
AT4G24160.2	alpha/beta-Hydrolases superfamily protein
AT4G24230.1	acyl-CoA-binding domain 3
AT4G34520.1	3-ketoacyl-CoA synthase 18
AT4G34510.1	3-ketoacyl-CoA synthase 17
AT4G26770.1	Phosphatidate cytidylyltransferase family protein
AT4G16760.1	acyl-CoA oxidase 1
AT4G18550.1	alpha/beta-Hydrolases superfamily protein
AT4G16700.1	phosphatidylserine decarboxylase 1
AT4G29540.1	bacterial transferase hexapeptide repeat-containing protein
AT4G21540.1	sphingosine kinase 1
AT4G24510.1	HXXXD-type acyl-transferase family protein
AT4G13050.1	Acyl-ACP thioesterase
AT4G26740.1	seed gene 1
AT4G10950.1	SGNH hydrolase-type esterase superfamily protein
AT4G04870.1	cardiolipin synthase
AT4G24160.1	alpha/beta-Hydrolases superfamily protein
AT4G31780.1	monogalactosyl diacylglycerol synthase 1
AT4G11830.2	phospholipase D gamma 2
AT4G09760.2	Protein kinase superfamily protein
AT4G09760.1	Protein kinase superfamily protein
AT4G24230.2	acyl-CoA-binding domain 3
AT4G35790.2	phospholipase D delta
AT4G04320.2	malonyl-CoA decarboxylase family protein
AT4G35790.1	phospholipase D delta
AT4G34050.2	S-adenosyl-L-methionine-dependent methyltransferases superfamily protein
AT4G22340.2	cytidinediphosphate diacylglycerol synthase 2
AT4G37070.3	Acyl transferase/acyl hydrolase/lysophospholipase superfamily protein
AT4G00500.2	alpha/beta-Hydrolases superfamily protein
AT4G37070.1	Acyl transferase/acyl hydrolase/lysophospholipase superfamily protein
AT4G39490.1	cytochrome P450, family 96, subfamily A, polypeptide 10
AT4G22340.3	cytidinediphosphate diacylglycerol synthase 2
AT4G29070.2	Phospholipase A2 family protein
AT4G29540.2	bacterial transferase hexapeptide repeat-containing protein
AT4G33355.2	Bifunctional inhibitor/lipid-transfer protein/seed storage 2S albumin superfamily protein
AT4G36480.2	long-chain base1
AT4G21540.3	sphingosine kinase 1
AT4G21540.2	sphingosine kinase 1
AT4G28397.1	FUNCTIONS IN: molecular_function unknown; INVOLVED IN: biological_process unknown; LOCATED IN: cellular_component unknown; BEST Arabidopsis thaliana protein match is: Bifunctional inhibitor/lipid-transfer protein/seed storage 2S albumin superfamily protein (TAIR:AT4G28395.1); Has 46 Blast hits to 46 proteins in 4 species: Archae - 0; Bacteria - 0; Metazoa - 0; Fungi - 0; Plants - 46; Viruses - 0;…
AT4G24230.3	acyl-CoA-binding domain 3
AT4G24230.4	acyl-CoA-binding domain 3
AT4G24230.5	acyl-CoA-binding domain 3
AT4G33240.2	1-phosphatidylinositol-4-phosphate 5-kinases;zinc ion binding;1-phosphatidylinositol-3-phosphate 5-kinases
AT4G33550.2	Bifunctional inhibitor/lipid-transfer protein/seed storage 2S albumin superfamily protein
AT4G37070.4	Acyl transferase/acyl hydrolase/lysophospholipase superfamily protein
AT4G00520.3	Acyl-CoA thioesterase family protein
AT4G34100.2	RING/U-box superfamily protein
AT4G24230.6	acyl-CoA-binding domain 3
AT4G17470.2	alpha/beta-Hydrolases superfamily protein
AT4G17470.3	alpha/beta-Hydrolases superfamily protein
AT4G16760.2	acyl-CoA oxidase 1
AT4G16070.2	Mono-/di-acylglycerol lipase, N-terminal;Lipase, class 3
AT4G37060.2	PATATIN-like protein 5
AT4G39850.3	peroxisomal ABC transporter 1
AT4G39850.2	peroxisomal ABC transporter 1
AT4G38570.2	probable CDP-diacylglycerol--inositol 3-phosphatidyltransferase 2
AT4G33240.3	1-phosphatidylinositol-4-phosphate 5-kinases;zinc ion binding;1-phosphatidylinositol-3-phosphate 5-kinases
AT4G25050.2	acyl carrier protein 4
AT4G21534.1	Diacylglycerol kinase family protein
AT4G29800.2	PATATIN-like protein 8
AT5G06530.2	ABC-2 type transporter family protein
AT5G22420.1	fatty acid reductase 7
AT5G13900.1	Bifunctional inhibitor/lipid-transfer protein/seed storage 2S albumin superfamily protein
AT5G16120.1	alpha/beta-Hydrolases superfamily protein
AT5G49460.1	ATP citrate lyase subunit B 2
AT5G51290.1	Diacylglycerol kinase family protein
AT5G63560.1	HXXXD-type acyl-transferase family protein
AT5G57800.1	Fatty acid hydroxylase superfamily
AT5G23450.1	long-chain base (LCB) kinase 1
AT5G51210.1	oleosin3
AT5G06090.1	glycerol-3-phosphate acyltransferase 7
AT5G36280.1	BEST Arabidopsis thaliana protein match is: mitochondrial acyl carrier protein 2 (TAIR:AT1G65290.1); Has 1807 Blast hits to 1807 proteins in 277 species: Archae - 0; Bacteria - 0; Metazoa - 736; Fungi - 347; Plants - 385; Viruses - 0; Other Eukaryotes - 339 (source: NCBI BLink).
AT5G16350.1	O-acyltransferase (WSD1-like) family protein
AT5G62080.1	Bifunctional inhibitor/lipid-transfer protein/seed storage 2S albumin superfamily protein
AT5G07920.1	diacylglycerol kinase1
AT5G16390.1	chloroplastic acetylcoenzyme A carboxylase 1
AT5G63770.1	diacylglycerol kinase 2
AT5G56480.1	Bifunctional inhibitor/lipid-transfer protein/seed storage 2S albumin superfamily protein
AT5G08030.1	PLC-like phosphodiesterases superfamily protein
AT5G16230.1	Plant stearoyl-acyl-carrier-protein desaturase family protein
AT5G20730.1	Transcriptional factor B3 family protein / auxin-responsive factor AUX/IAA-related
AT5G22490.1	O-acyltransferase (WSD1-like) family protein
AT5G22500.1	fatty acid reductase 1
AT5G16240.1	Plant stearoyl-acyl-carrier-protein desaturase family protein
AT5G52860.1	ABC-2 type transporter family protein
AT5G40420.1	oleosin 2
AT5G35550.1	Duplicated homeodomain-like superfamily protein
AT5G60340.1	P-loop containing nucleoside triphosphate hydrolases superfamily protein
AT5G48485.1	Bifunctional inhibitor/lipid-transfer protein/seed storage 2S albumin superfamily protein
AT5G47350.1	alpha/beta-Hydrolases superfamily protein
AT5G48880.1	peroxisomal 3-keto-acyl-CoA thiolase 2
AT5G47330.1	alpha/beta-Hydrolases superfamily protein
AT5G47340.1	alpha/beta-Hydrolases superfamily protein
AT5G47730.1	Sec14p-like phosphatidylinositol transfer family protein
AT5G04040.1	Patatin-like phospholipase family protein
AT5G47630.1	mitochondrial acyl carrier protein 3
AT5G61610.1	Oleosin family protein
AT5G61590.1	Integrase-type DNA-binding superfamily protein
AT5G17780.1	alpha/beta-Hydrolases superfamily protein
AT5G52320.1	cytochrome P450, family 96, subfamily A, polypeptide 4
AT5G52160.1	Bifunctional inhibitor/lipid-transfer protein/seed storage 2S albumin superfamily protein
AT5G05960.1	Bifunctional inhibitor/lipid-transfer protein/seed storage 2S albumin superfamily protein
AT5G47120.1	BAX inhibitor 1
AT5G39500.1	GNOM-like 1
AT5G48490.1	Bifunctional inhibitor/lipid-transfer protein/seed storage 2S albumin superfamily protein
AT5G11650.1	alpha/beta-Hydrolases superfamily protein
AT5G39400.1	Calcium/lipid-binding (CaLB) phosphatase
AT5G40610.1	NAD-dependent glycerol-3-phosphate dehydrogenase family protein
AT5G67050.1	alpha/beta-Hydrolases superfamily protein
AT5G10480.1	Protein-tyrosine phosphatase-like, PTPLA
AT5G49070.1	3-ketoacyl-CoA synthase 21
AT5G53380.1	O-acyltransferase (WSD1-like) family protein
AT5G53390.1	O-acyltransferase (WSD1-like) family protein
AT5G25390.1	Integrase-type DNA-binding superfamily protein
AT5G25370.1	phospholipase D alpha 3
AT5G41040.1	HXXXD-type acyl-transferase family protein
AT5G01220.1	sulfoquinovosyldiacylglycerol 2
AT5G10170.1	myo-inositol-1-phosphate synthase 3
AT5G10160.1	Thioesterase superfamily protein
AT5G04540.1	Myotubularin-like phosphatases II superfamily
AT5G40990.1	GDSL lipase 1
AT5G04530.1	3-ketoacyl-CoA synthase 19
AT5G46290.1	3-ketoacyl-acyl carrier protein synthase I
AT5G04930.1	aminophospholipid ATPase 1
AT5G57190.1	phosphatidylserine decarboxylase 2
AT5G07230.1	Bifunctional inhibitor/lipid-transfer protein/seed storage 2S albumin superfamily protein
AT5G55240.1	ARABIDOPSIS THALIANA PEROXYGENASE 2
AT5G62470.1	myb domain protein 96
AT5G57020.1	myristoyl-CoA:protein N-myristoyltransferase
AT5G20840.1	Phosphoinositide phosphatase family protein
AT5G07600.1	Oleosin family protein
AT5G07510.1	glycine-rich protein 14
AT5G07520.1	glycine-rich protein 18
AT5G07530.1	glycine rich protein 17
AT5G07540.1	glycine-rich protein 16
AT5G07560.1	glycine-rich protein 20
AT5G07550.1	glycine-rich protein 19
AT5G12420.1	O-acyltransferase (WSD1-like) family protein
AT5G57690.1	diacylglycerol kinase 4
AT5G27600.1	long-chain acyl-CoA synthetase 7
AT5G07360.1	Amidase family protein
AT5G43280.1	delta(3,5),delta(2,4)-dienoyl-CoA isomerase 1
AT5G29560.1	caleosin-related family protein
AT5G27630.1	acyl-CoA binding protein 5
AT5G13580.1	ABC-2 type transporter family protein
AT5G19410.1	ABC-2 type transporter family protein
AT5G19290.1	alpha/beta-Hydrolases superfamily protein
AT5G44240.1	aminophospholipid ATPase 2
AT5G44190.1	GOLDEN2-like 2
AT5G27200.1	acyl carrier protein 5
AT5G65940.1	beta-hydroxyisobutyryl-CoA hydrolase 1
AT5G13640.1	phospholipid:diacylglycerol acyltransferase
AT5G66020.1	Phosphoinositide phosphatase family protein
AT5G51420.1	long-chain-alcohol O-fatty-acyltransferase family protein / wax synthase family protein
AT5G66450.1	Phosphatidic acid phosphatase (PAP2) family protein
AT5G18640.1	alpha/beta-Hydrolases superfamily protein
AT5G01870.1	Bifunctional inhibitor/lipid-transfer protein/seed storage 2S albumin superfamily protein
AT5G18630.3	alpha/beta-Hydrolases superfamily protein
AT5G53470.1	acyl-CoA binding protein 1
AT5G23190.1	cytochrome P450, family 86, subfamily B, polypeptide 1
AT5G19200.1	NAD(P)-binding Rossmann-fold superfamily protein
AT5G51930.1	Glucose-methanol-choline (GMC) oxidoreductase family protein
AT5G51950.1	Glucose-methanol-choline (GMC) oxidoreductase family protein
AT5G23670.1	long chain base2
AT5G58690.1	phosphatidylinositol-speciwc phospholipase C5
AT5G64440.1	fatty acid amide hydrolase
AT5G64080.1	Bifunctional inhibitor/lipid-transfer protein/seed storage 2S albumin superfamily protein
AT5G42870.1	phosphatidic acid phosphohydrolase 2
AT5G58670.1	phospholipase C1
AT5G08415.1	Radical SAM superfamily protein
AT5G37710.1	alpha/beta-Hydrolases superfamily protein
AT5G02900.1	cytochrome P450, family 96, subfamily A, polypeptide 13
AT5G23940.1	HXXXD-type acyl-transferase family protein
AT5G05580.1	fatty acid desaturase 8
AT5G55410.1	Bifunctional inhibitor/lipid-transfer protein/seed storage 2S albumin superfamily protein
AT5G11190.1	Integrase-type DNA-binding superfamily protein
AT5G03080.1	Phosphatidic acid phosphatase (PAP2) family protein
AT5G43760.1	3-ketoacyl-CoA synthase 20
AT5G65110.1	acyl-CoA oxidase 2
AT5G42930.1	alpha/beta-Hydrolases superfamily protein
AT5G37300.1	O-acyltransferase (WSD1-like) family protein
AT5G38160.1	Bifunctional inhibitor/lipid-transfer protein/seed storage 2S albumin superfamily protein
AT5G09350.1	phosphatidylinositol 4-OH kinase beta2
AT5G38180.1	Bifunctional inhibitor/lipid-transfer protein/seed storage 2S albumin superfamily protein
AT5G38170.1	Bifunctional inhibitor/lipid-transfer protein/seed storage 2S albumin superfamily protein
AT5G48370.1	Thioesterase/thiol ester dehydrase-isomerase superfamily protein
AT5G59310.1	lipid transfer protein 4
AT5G59320.1	lipid transfer protein 3
AT5G64070.1	phosphatidylinositol 4-OH kinase beta1
AT5G60740.1	ABC transporter family protein
AT5G50600.1	hydroxysteroid dehydrogenase 1
AT5G09370.2	Bifunctional inhibitor/lipid-transfer protein/seed storage 2S albumin superfamily protein
AT5G50590.1	hydroxysteroid dehydrogenase 4
AT5G58860.1	cytochrome P450, family 86, subfamily A, polypeptide 1
AT5G20410.1	monogalactosyldiacylglycerol synthase 2
AT5G33370.1	GDSL-like Lipase/Acylhydrolase superfamily protein
AT5G55380.1	MBOAT (membrane bound O-acyl transferase) family protein
AT5G35360.1	acetyl Co-enzyme a carboxylase biotin carboxylase subunit
AT5G59770.1	Protein-tyrosine phosphatase-like, PTPLA
AT5G50690.1	hydroxysteroid dehydrogenase 7
AT5G50700.1	hydroxysteroid dehydrogenase 1
AT5G55450.1	Bifunctional inhibitor/lipid-transfer protein/seed storage 2S albumin superfamily protein
AT5G14980.1	alpha/beta-Hydrolases superfamily protein
AT5G42650.1	allene oxide synthase
AT5G55330.1	MBOAT (membrane bound O-acyl transferase) family protein
AT5G55320.1	MBOAT (membrane bound O-acyl transferase) family protein
AT5G55340.1	MBOAT (membrane bound O-acyl transferase) family protein
AT5G14930.1	senescence-associated gene 101
AT5G55370.1	MBOAT (membrane bound O-acyl transferase) family protein
AT5G15530.1	biotin carboxyl carrier protein 2
AT5G43590.1	Acyl transferase/acyl hydrolase/lysophospholipase superfamily protein
AT5G55350.1	MBOAT (membrane bound O-acyl transferase) family protein
AT5G55360.1	MBOAT (membrane bound O-acyl transferase) family protein
AT5G55460.1	Bifunctional inhibitor/lipid-transfer protein/seed storage 2S albumin superfamily protein
AT5G20060.2	alpha/beta-Hydrolases superfamily protein
AT5G24180.1	Lipase class 3-related protein
AT5G15310.1	myb domain protein 16
AT5G03770.1	KDO transferase A
AT5G14180.1	Myzus persicae-induced lipase 1
AT5G60620.1	glycerol-3-phosphate acyltransferase 9
AT5G58700.1	phosphatidylinositol-speciwc phospholipase C4
AT5G24240.1	Phosphatidylinositol 3- and 4-kinase ;Ubiquitin family protein
AT5G24210.1	alpha/beta-Hydrolases superfamily protein
AT5G24220.1	Lipase class 3-related protein
AT5G50770.1	hydroxysteroid dehydrogenase 6
AT5G18630.2	alpha/beta-Hydrolases superfamily protein
AT5G62470.2	myb domain protein 96
AT5G20730.2	Transcriptional factor B3 family protein / auxin-responsive factor AUX/IAA-related
AT5G18630.1	alpha/beta-Hydrolases superfamily protein
AT5G64080.2	Bifunctional inhibitor/lipid-transfer protein/seed storage 2S albumin superfamily protein
AT5G07540.2	glycine-rich protein 16
AT5G20730.3	Transcriptional factor B3 family protein / auxin-responsive factor AUX/IAA-related
AT5G14930.2	senescence-associated gene 101
AT5G09370.1	Bifunctional inhibitor/lipid-transfer protein/seed storage 2S albumin superfamily protein
AT5G20060.1	alpha/beta-Hydrolases superfamily protein
AT5G06530.1	ABC-2 type transporter family protein
AT5G41040.2	HXXXD-type acyl-transferase family protein
AT5G16390.2	chloroplastic acetylcoenzyme A carboxylase 1
AT5G48880.2	peroxisomal 3-keto-acyl-CoA thiolase 2
AT5G25390.2	Integrase-type DNA-binding superfamily protein
AT5G23450.2	long-chain base (LCB) kinase 1
AT5G20060.3	alpha/beta-Hydrolases superfamily protein
AT5G23670.2	long chain base2
AT5G48880.3	peroxisomal 3-keto-acyl-CoA thiolase 2
AT5G55410.2	Bifunctional inhibitor/lipid-transfer protein/seed storage 2S albumin superfamily protein
AT5G65940.2	beta-hydroxyisobutyryl-CoA hydrolase 1
AT5G06530.3	ABC-2 type transporter family protein
AT5G07510.2	glycine-rich protein 14
AT5G23450.3	long-chain base (LCB) kinase 1
AT5G35360.2	acetyl Co-enzyme a carboxylase biotin carboxylase subunit
AT5G46290.2	3-ketoacyl-acyl carrier protein synthase I
AT5G58700.2	phosphatidylinositol-speciwc phospholipase C4
AT5G65110.2	acyl-CoA oxidase 2
AT5G62065.1	Bifunctional inhibitor/lipid-transfer protein/seed storage 2S albumin superfamily protein
AT5G07360.2	Amidase family protein
AT5G07510.3	glycine-rich protein 14
AT5G07550.2	glycine-rich protein 19
AT5G10480.2	Protein-tyrosine phosphatase-like, PTPLA
AT5G14930.3	senescence-associated gene 101
AT5G15310.2	myb domain protein 16
AT5G33370.2	GDSL-like Lipase/Acylhydrolase superfamily protein
AT5G43280.2	delta(3,5),delta(2,4)-dienoyl-CoA isomerase 1
AT5G47630.2	mitochondrial acyl carrier protein 3
AT5G47730.2	Sec14p-like phosphatidylinositol transfer family protein
AT5G48370.2	Thioesterase/thiol ester dehydrase-isomerase superfamily protein
AT5G63770.2	diacylglycerol kinase 2
AT5G65940.3	beta-hydroxyisobutyryl-CoA hydrolase 1
AT5G66450.2	Phosphatidic acid phosphatase (PAP2) family protein
AT5G07571.1	Oleosin family protein
AT5G07530.2	glycine rich protein 17
AT5G07550.3	glycine-rich protein 19
AT5G16120.2	alpha/beta-Hydrolases superfamily protein
AT5G17780.2	alpha/beta-Hydrolases superfamily protein
AT5G47730.3	Sec14p-like phosphatidylinositol transfer family protein
AT5G51950.2	Glucose-methanol-choline (GMC) oxidoreductase family protein
AT5G10480.3	Protein-tyrosine phosphatase-like, PTPLA
AT5G44240.2	aminophospholipid ATPase 2
AT5G35360.3	acetyl Co-enzyme a carboxylase biotin carboxylase subunit
AT5G46290.3	3-ketoacyl-acyl carrier protein synthase I
AT5G42870.2	phosphatidic acid phosphohydrolase 2
AT5G05580.2	fatty acid desaturase 8
AT5G49070.2	3-ketoacyl-CoA synthase 21
ATCG00500.1	acetyl-CoA carboxylase carboxyl transferase subunit beta

## Sheet: Table S14
Supplemental Table 14. GO analysis of unique gene families in the macadamia genome.
Accession	Description	#Gene	#Background	Pval	FDR	Genes
GO:0006032	chitin catabolic process	14	32	0.0123242	0.269763	MTE006689.t1;MTE027996.t1;MTE006690.t1;MTE031382.t1;MTE024505.t1;MTE022893.t1;MTE003612.t1;MTE019013.t1;MTE006687.t1;MTE027994.t1;MTE006688.t1;MTE027995.t1;MTE024506.t1;MTE024508.t1
GO:0016998	cell wall macromolecule catabolic process	14	32	0.0123242	0.269763	MTE006689.t1;MTE027996.t1;MTE006690.t1;MTE031382.t1;MTE024505.t1;MTE022893.t1;MTE003612.t1;MTE019013.t1;MTE006687.t1;MTE027994.t1;MTE006688.t1;MTE027995.t1;MTE024506.t1;MTE024508.t1
GO:0004803	transposase activity	6	6	0.000205879	0.0101396	MTE004743.t1;MTE023319.t1;MTE024613.t1;MTE026573.t1;MTE026735.t1;MTE028964.t1
GO:0017004	cytochrome complex assembly	5	9	0.0437116	0.662399	MTE013101.t1;MTE029309.t1;MTE019505.t1;MTE020318.t1;MTE030828.t1
GO:0006313	transposition, DNA-mediated	6	6	0.000205879	0.0101396	MTE004743.t1;MTE023319.t1;MTE024613.t1;MTE026573.t1;MTE026735.t1;MTE028964.t1
GO:0004568	chitinase activity	14	32	0.0123242	0.269763	MTE006689.t1;MTE027996.t1;MTE006690.t1;MTE031382.t1;MTE024505.t1;MTE022893.t1;MTE003612.t1;MTE019013.t1;MTE006687.t1;MTE027994.t1;MTE006688.t1;MTE027995.t1;MTE024506.t1;MTE024508.t1
GO:0015074	DNA integration	6	12	0.0479715	0.675028	MTE013409.t1;MTE026499.t1;MTE026421.t1;MTE029348.t1;MTE025446.t1;MTE022470.t1
GO:0030247	polysaccharide binding	37	71	3.98553e-07	3.92575e-05	MTE031202.t1;MTE027629.t1;MTE027631.t1;MTE027632.t1;MTE027646.t1;MTE028300.t1;MTE027636.t1;MTE027630.t1;MTE027652.t1;MTE029831.t1;MTE028294.t1;MTE028305.t1;MTE030861.t1;MTE028292.t1;MTE028293.t1;MTE027638.t1;MTE028295.t1;MTE030530.t1;MTE028596.t1;MTE027649.t1;MTE027642.t1;MTE027634.t1;MTE027643.t1;MTE031020.t1;MTE028301.t1;MTE018903.t1;MTE024985.t1;MTE022357.t1;MTE010591.t1;MTE010593.t1;MTE027959…
GO:0004866	endopeptidase inhibitor activity	6	8	0.00361967	0.118846	MTE000477.t1;MTE008053.t1;MTE016912.t1;MTE020084.t1;MTE020087.t1;MTE026478.t1
GO:0010088	phloem development	14	35	0.0288986	0.517548	MTE017012.t1;MTE017004.t1;MTE017005.t1;MTE017013.t1;MTE017010.t1;MTE017008.t1;MTE017016.t1;MTE017011.t1;MTE001413.t1;MTE001422.t1;MTE001424.t1;MTE001414.t1;MTE001425.t1;MTE001426.t1
GO:0008171	O-methyltransferase activity	30	72	0.000860793	0.0339152	MTE018965.t1;MTE018967.t1;MTE018972.t1;MTE018966.t1;MTE021887.t1;MTE018973.t1;MTE018971.t1;MTE018968.t1;MTE002125.t1;MTE002126.t1;MTE002127.t1;MTE002128.t1;MTE002129.t1;MTE027909.t1;MTE027908.t1;MTE007288.t1;MTE000242.t1;MTE022570.t1;MTE024410.t1;MTE023918.t1;MTE024408.t1;MTE020067.t1;MTE020069.t1;MTE020068.t1;MTE023060.t1;MTE023063.t1;MTE023061.t1;MTE023064.t1;MTE023960.t1;MTE029517.t1
GO:1902979	mitotic DNA replication termination	4	5	0.014055	0.276883	MTE002202.t1;MTE020867.t1;MTE018391.t1;MTE030164.t1
GO:0043531	ADP binding	80	191	5.93737e-08	1.16966e-05	MTE000536.t1;MTE000537.t1;MTE002692.t1;MTE007860.t1;MTE007861.t1;MTE008989.t1;MTE008990.t1;MTE008992.t1;MTE009079.t1;MTE009080.t1;MTE009081.t1;MTE009245.t1;MTE027955.t1;MTE009116.t1;MTE008997.t1;MTE008987.t1;MTE029965.t1;MTE027843.t1;MTE008993.t1;MTE008991.t1;MTE009075.t1;MTE009425.t1;MTE030681.t1;MTE031103.t1;MTE018906.t1;MTE030682.t1;MTE031336.t1;MTE018220.t1;MTE014180.t1;MTE015611.t1;MTE018218…
GO:0003868	4-hydroxyphenylpyruvate dioxygenase activity	4	6	0.0340523	0.559025	MTE007355.t1;MTE029712.t1;MTE016640.t1;MTE021361.t1

## Sheet: Table S15
Supplemental Table 15. GO analysis of expanded gene families in the macadamia genome.
Accession	Description	#Gene	#Background	Pval	FDR	Genes
GO:0010088	phloem development	25	35	6.44486e-06	0.000278357	MTE001416.t1;MTE001417.t1;MTE003038.t1;MTE003050.t1;MTE005708.t1;MTE005707.t1;MTE013149.t1;MTE005493.t1;MTE013146.t1;MTE017188.t1;MTE024033.t1;MTE017012.t1;MTE017004.t1;MTE017005.t1;MTE017013.t1;MTE017010.t1;MTE017008.t1;MTE017016.t1;MTE017011.t1;MTE001413.t1;MTE001422.t1;MTE001424.t1;MTE001414.t1;MTE001425.t1;MTE001426.t1
GO:0009694	jasmonic acid metabolic process	3	3	0.039015	0.226837	MTE008399.t1;MTE010728.t1;MTE012191.t1
GO:0000179	rRNA (adenine-N6,N6-)-dimethyltransferase activity	6	7	0.00755185	0.0867029	MTE002108.t1;MTE013596.t1;MTE030192.t1;MTE003834.t1;MTE016784.t1;MTE022045.t1
GO:0000287	magnesium ion binding	73	136	1.60914e-06	7.79636e-05	MTE007626.t1;MTE006412.t1;MTE015887.t1;MTE027731.t1;MTE001143.t1;MTE001611.t1;MTE001769.t1;MTE006503.t1;MTE006504.t1;MTE007037.t1;MTE011827.t1;MTE012740.t1;MTE018642.t1;MTE003241.t1;MTE004995.t1;MTE007038.t1;MTE023497.t1;MTE026712.t1;MTE000114.t1;MTE030548.t1;MTE018432.t1;MTE000112.t1;MTE004201.t1;MTE019034.t1;MTE019035.t1;MTE019032.t1;MTE009655.t1;MTE009657.t1;MTE028767.t1;MTE011647.t1;MTE011648…
GO:0031347	regulation of defense response	53	59	0	0	MTE000409.t1;MTE009076.t1;MTE001913.t1;MTE000410.t1;MTE009340.t1;MTE010758.t1;MTE002006.t1;MTE002007.t1;MTE020316.t1;MTE029675.t1;MTE002011.t1;MTE002009.t1;MTE020313.t1;MTE020310.t1;MTE002010.t1;MTE020312.t1;MTE020321.t1;MTE004476.t1;MTE018490.t1;MTE028687.t1;MTE028182.t1;MTE028181.t1;MTE026121.t1;MTE029849.t1;MTE030087.t1;MTE026138.t1;MTE029846.t1;MTE029844.t1;MTE026122.t1;MTE026126.t1;MTE026127…
GO:0005247	voltage-gated chloride channel activity	7	10	0.0217154	0.160129	MTE000270.t1;MTE009530.t1;MTE015796.t1;MTE021166.t1;MTE025942.t1;MTE030312.t1;MTE002908.t1
GO:0016310	phosphorylation	10	18	0.0485804	0.259856	MTE004301.t1;MTE005926.t1;MTE014295.t1;MTE014970.t1;MTE024585.t1;MTE009949.t1;MTE001543.t1;MTE003154.t1;MTE009555.t1;MTE014454.t1
GO:0016790	thiolester hydrolase activity	12	16	0.000942507	0.0178095	MTE016283.t1;MTE021572.t1;MTE025374.t1;MTE025375.t1;MTE021571.t1;MTE025376.t1;MTE023672.t1;MTE029690.t1;MTE029689.t1;MTE029688.t1;MTE031427.t1;MTE031156.t1
GO:0005750	mitochondrial respiratory chain complex III	5	6	0.0193099	0.156376	MTE006686.t1;MTE027993.t1;MTE003482.t1;MTE004659.t1;MTE029296.t1
GO:0006559	L-phenylalanine catabolic process	7	8	0.00290079	0.0411097	MTE002543.t1;MTE011157.t1;MTE013514.t1;MTE013515.t1;MTE013516.t1;MTE013517.t1;MTE026439.t1
GO:0045944	positive regulation of transcription from RNA polymerase II promoter	22	42	0.0103798	0.110758	MTE007526.t1;MTE010695.t1;MTE007527.t1;MTE010627.t1;MTE018120.t1;MTE018119.t1;MTE016289.t1;MTE016800.t1;MTE021870.t1;MTE021871.t1;MTE006102.t1;MTE027021.t1;MTE001994.t1;MTE004273.t1;MTE026861.t1;MTE026859.t1;MTE026854.t1;MTE002046.t1;MTE002047.t1;MTE007404.t1;MTE026619.t1;MTE010359.t1
GO:0004816	asparagine-tRNA ligase activity	4	4	0.0132296	0.116498	MTE012671.t1;MTE015398.t1;MTE021385.t1;MTE016388.t1
GO:0004930	G-protein coupled receptor activity	6	6	0.00152067	0.0255417	MTE009539.t1;MTE031085.t1;MTE030341.t1;MTE009619.t1;MTE021293.t1;MTE030896.t1
GO:0003755	peptidyl-prolyl cis-trans isomerase activity	18	37	0.0451527	0.257569	MTE007677.t1;MTE009054.t1;MTE001644.t1;MTE003282.t1;MTE008862.t1;MTE019406.t1;MTE002398.t1;MTE011923.t1;MTE003920.t1;MTE010075.t1;MTE017190.t1;MTE010800.t1;MTE015013.t1;MTE012009.t1;MTE023221.t1;MTE028005.t1;MTE003496.t1;MTE028006.t1
GO:0005506	iron ion binding	167	397	0.000384031	0.00870517	MTE030548.t1;MTE003163.t1;MTE004496.t1;MTE016177.t1;MTE016179.t1;MTE016614.t1;MTE016616.t1;MTE025200.t1;MTE029454.t1;MTE012607.t1;MTE012608.t1;MTE010944.t1;MTE016615.t1;MTE016178.t1;MTE016183.t1;MTE004081.t1;MTE004082.t1;MTE004083.t1;MTE014270.t1;MTE014271.t1;MTE014272.t1;MTE014714.t1;MTE014719.t1;MTE018941.t1;MTE022946.t1;MTE023659.t1;MTE023668.t1;MTE028904.t1;MTE030134.t1;MTE030136.t1;MTE030154…
GO:0000987	core promoter proximal region sequence-specific DNA binding	5	6	0.0193099	0.156376	MTE007526.t1;MTE010695.t1;MTE007527.t1;MTE007404.t1;MTE026619.t1
GO:0005345	purine nucleobase transmembrane transporter activity	4	4	0.0132296	0.116498	MTE002992.t1;MTE004423.t1;MTE008726.t1;MTE029661.t1
GO:0004866	endopeptidase inhibitor activity	6	8	0.021505	0.160129	MTE000477.t1;MTE008053.t1;MTE016912.t1;MTE020084.t1;MTE020087.t1;MTE026478.t1
GO:0004019	adenylosuccinate synthase activity	3	3	0.039015	0.226837	MTE007982.t1;MTE019252.t1;MTE021315.t1
GO:0005536	glucose binding	6	7	0.00755185	0.0867029	MTE001924.t1;MTE005699.t1;MTE013388.t1;MTE025516.t1;MTE017837.t1;MTE020482.t1
GO:0016887	ATPase activity	67	156	0.0114373	0.116498	MTE000946.t1;MTE002522.t1;MTE002618.t1;MTE003429.t1;MTE003445.t1;MTE003447.t1;MTE005722.t1;MTE006722.t1;MTE008848.t1;MTE008849.t1;MTE012483.t1;MTE012484.t1;MTE018701.t1;MTE018703.t1;MTE018705.t1;MTE019029.t1;MTE019030.t1;MTE024659.t1;MTE024919.t1;MTE025470.t1;MTE027126.t1;MTE027133.t1;MTE005723.t1;MTE007595.t1;MTE012485.t1;MTE018704.t1;MTE002001.t1;MTE004251.t1;MTE010632.t1;MTE010633.t1;MTE010635…
GO:0008171	O-methyltransferase activity	45	72	6.50586e-07	3.68801e-05	MTE026347.t1;MTE026349.t1;MTE013455.t1;MTE014024.t1;MTE023959.t1;MTE023961.t1;MTE029516.t1;MTE029515.t1;MTE006954.t1;MTE021460.t1;MTE023072.t1;MTE007287.t1;MTE012920.t1;MTE018965.t1;MTE018967.t1;MTE018972.t1;MTE018966.t1;MTE021887.t1;MTE018973.t1;MTE018971.t1;MTE018968.t1;MTE002125.t1;MTE002126.t1;MTE002127.t1;MTE002128.t1;MTE002129.t1;MTE027909.t1;MTE027908.t1;MTE007288.t1;MTE000242.t1;MTE022570…
GO:0000162	tryptophan biosynthetic process	9	10	0.000411537	0.00870517	MTE000191.t1;MTE004530.t1;MTE007357.t1;MTE009600.t1;MTE009609.t1;MTE024957.t1;MTE001571.t1;MTE003189.t1;MTE015322.t1
GO:0005315	inorganic phosphate transmembrane transporter activity	11	12	5.62475e-05	0.00196217	MTE000598.t1;MTE000599.t1;MTE002756.t1;MTE002757.t1;MTE002758.t1;MTE015984.t1;MTE029419.t1;MTE029420.t1;MTE029811.t1;MTE001481.t1;MTE003105.t1
GO:0008146	sulfotransferase activity	24	28	2.22743e-08	1.68357e-06	MTE028115.t1;MTE002889.t1;MTE008622.t1;MTE031217.t1;MTE016161.t1;MTE016162.t1;MTE023005.t1;MTE021209.t1;MTE021204.t1;MTE021215.t1;MTE021214.t1;MTE025215.t1;MTE021205.t1;MTE021211.t1;MTE021212.t1;MTE028110.t1;MTE028111.t1;MTE028113.t1;MTE021061.t1;MTE028109.t1;MTE016075.t1;MTE011584.t1;MTE011144.t1;MTE013488.t1
GO:0030247	polysaccharide binding	56	71	9.4369e-15	1.22275e-12	MTE031202.t1;MTE027629.t1;MTE027631.t1;MTE027632.t1;MTE027646.t1;MTE028300.t1;MTE027636.t1;MTE027630.t1;MTE027652.t1;MTE029831.t1;MTE028294.t1;MTE028305.t1;MTE030861.t1;MTE028292.t1;MTE028293.t1;MTE027638.t1;MTE028295.t1;MTE030530.t1;MTE028596.t1;MTE027649.t1;MTE027642.t1;MTE027634.t1;MTE027643.t1;MTE031020.t1;MTE028301.t1;MTE004139.t1;MTE013327.t1;MTE013343.t1;MTE018301.t1;MTE018299.t1;MTE013352…
GO:0005740	mitochondrial envelope	3	3	0.039015	0.226837	MTE003497.t1;MTE003498.t1;MTE028007.t1
GO:0003676	nucleic acid binding	373	951	0.000250736	0.00602479	MTE000059.t1;MTE030217.t1;MTE025763.t1;MTE019623.t1;MTE026239.t1;MTE027328.t1;MTE019432.t1;MTE002396.t1;MTE023449.t1;MTE029560.t1;MTE030875.t1;MTE012693.t1;MTE007708.t1;MTE023432.t1;MTE024737.t1;MTE007919.t1;MTE029589.t1;MTE028738.t1;MTE030226.t1;MTE007950.t1;MTE005327.t1;MTE017317.t1;MTE025012.t1;MTE013422.t1;MTE024447.t1;MTE000414.t1;MTE002482.t1;MTE006716.t1;MTE007484.t1;MTE008105.t1;MTE012034…
GO:0008061	chitin binding	10	16	0.0181115	0.153525	MTE024638.t1;MTE022897.t1;MTE022890.t1;MTE006689.t1;MTE027996.t1;MTE022893.t1;MTE003612.t1;MTE019013.t1;MTE024506.t1;MTE024508.t1
GO:0004396	hexokinase activity	6	7	0.00755185	0.0867029	MTE001924.t1;MTE005699.t1;MTE013388.t1;MTE025516.t1;MTE017837.t1;MTE020482.t1
GO:0004534	5'-3' exoribonuclease activity	4	4	0.0132296	0.116498	MTE000307.t1;MTE003938.t1;MTE010065.t1;MTE018284.t1
GO:0007165	signal transduction	72	164	0.00482556	0.0607886	MTE003962.t1;MTE007328.t1;MTE009929.t1;MTE010464.t1;MTE014626.t1;MTE023359.t1;MTE026396.t1;MTE011577.t1;MTE012879.t1;MTE008731.t1;MTE027839.t1;MTE011367.t1;MTE014613.t1;MTE025700.t1;MTE011371.t1;MTE014612.t1;MTE022222.t1;MTE022224.t1;MTE029386.t1;MTE024104.t1;MTE015191.t1;MTE017579.t1;MTE017209.t1;MTE022113.t1;MTE030572.t1;MTE023334.t1;MTE024098.t1;MTE024101.t1;MTE004301.t1;MTE005926.t1;MTE014295…
GO:0042742	defense response to bacterium	4	4	0.0132296	0.116498	MTE000469.t1;MTE000470.t1;MTE008059.t1;MTE000471.t1
GO:0071805	potassium ion transmembrane transport	31	44	8.04141e-07	4.29033e-05	MTE000001.t1;MTE000002.t1;MTE001351.t1;MTE001662.t1;MTE001824.t1;MTE003296.t1;MTE003297.t1;MTE004643.t1;MTE010907.t1;MTE012266.t1;MTE015122.t1;MTE015451.t1;MTE017591.t1;MTE018813.t1;MTE018814.t1;MTE018816.t1;MTE019064.t1;MTE023993.t1;MTE024960.t1;MTE025267.t1;MTE025876.t1;MTE026634.t1;MTE028879.t1;MTE001663.t1;MTE008587.t1;MTE010714.t1;MTE002429.t1;MTE007552.t1;MTE017294.t1;MTE002428.t1;MTE029835…
GO:0015297	antiporter activity	34	72	0.0131137	0.116498	MTE001495.t1;MTE003114.t1;MTE006322.t1;MTE006554.t1;MTE006321.t1;MTE020849.t1;MTE013252.t1;MTE014396.t1;MTE002646.t1;MTE018844.t1;MTE018852.t1;MTE018854.t1;MTE018855.t1;MTE019461.t1;MTE009698.t1;MTE013317.t1;MTE013328.t1;MTE018290.t1;MTE018296.t1;MTE029398.t1;MTE001121.t1;MTE028063.t1;MTE001124.t1;MTE014814.t1;MTE001898.t1;MTE001899.t1;MTE026278.t1;MTE017363.t1;MTE017365.t1;MTE017364.t1;MTE017366…
GO:0006032	chitin catabolic process	19	32	0.00276888	0.0411097	MTE022892.t1;MTE022896.t1;MTE024638.t1;MTE022897.t1;MTE022890.t1;MTE006689.t1;MTE027996.t1;MTE006690.t1;MTE031382.t1;MTE024505.t1;MTE022893.t1;MTE003612.t1;MTE019013.t1;MTE006687.t1;MTE027994.t1;MTE006688.t1;MTE027995.t1;MTE024506.t1;MTE024508.t1
GO:0015018	galactosylgalactosylxylosylprotein 3-beta-glucuronosyltransferase activity	6	8	0.021505	0.160129	MTE003940.t1;MTE010064.t1;MTE005617.t1;MTE007216.t1;MTE006825.t1;MTE025204.t1
GO:0004553	hydrolase activity, hydrolyzing O-glycosyl compounds	149	329	1.05621e-05	0.000416513	MTE003488.t1;MTE003958.t1;MTE007722.t1;MTE008616.t1;MTE009104.t1;MTE009872.t1;MTE015608.t1;MTE022278.t1;MTE024291.t1;MTE024292.t1;MTE024888.t1;MTE029046.t1;MTE029047.t1;MTE022120.t1;MTE001934.t1;MTE027375.t1;MTE030538.t1;MTE027376.t1;MTE001935.t1;MTE030141.t1;MTE013406.t1;MTE013408.t1;MTE030516.t1;MTE027377.t1;MTE030140.t1;MTE030514.t1;MTE031481.t1;MTE030142.t1;MTE030515.t1;MTE019502.t1;MTE001433…
GO:0004476	mannose-6-phosphate isomerase activity	3	3	0.039015	0.226837	MTE027403.t1;MTE028048.t1;MTE028143.t1
GO:0033926	glycopeptide alpha-N-acetylgalactosaminidase activity	9	11	0.00157617	0.0259925	MTE000940.t1;MTE007626.t1;MTE008497.t1;MTE009012.t1;MTE017848.t1;MTE020487.t1;MTE024784.t1;MTE027326.t1;MTE025143.t1
GO:0003774	motor activity	13	17	0.000412704	0.00870517	MTE000542.t1;MTE008012.t1;MTE012397.t1;MTE014894.t1;MTE017423.t1;MTE018466.t1;MTE020526.t1;MTE020934.t1;MTE020073.t1;MTE010919.t1;MTE010920.t1;MTE023767.t1;MTE021229.t1
GO:0006952	defense response	40	61	4.3073e-07	2.60448e-05	MTE019623.t1;MTE024132.t1;MTE016832.t1;MTE024129.t1;MTE024134.t1;MTE024130.t1;MTE024135.t1;MTE024136.t1;MTE024124.t1;MTE024123.t1;MTE024128.t1;MTE024131.t1;MTE027646.t1;MTE027652.t1;MTE012518.t1;MTE028693.t1;MTE028690.t1;MTE028691.t1;MTE015699.t1;MTE015703.t1;MTE015702.t1;MTE015704.t1;MTE015705.t1;MTE031148.t1;MTE028692.t1;MTE015701.t1;MTE001690.t1;MTE011910.t1;MTE027139.t1;MTE006806.t1;MTE013440…
GO:0050017	L-3-cyanoalanine synthase activity	3	3	0.039015	0.226837	MTE010325.t1;MTE010326.t1;MTE018742.t1
GO:0009882	blue light photoreceptor activity	3	3	0.039015	0.226837	MTE000602.t1;MTE008572.t1;MTE010691.t1
GO:0006869	lipid transport	13	23	0.0215956	0.160129	MTE001842.t1;MTE001844.t1;MTE001843.t1;MTE001845.t1;MTE019258.t1;MTE019257.t1;MTE026482.t1;MTE016965.t1;MTE014962.t1;MTE008632.t1;MTE014296.t1;MTE016837.t1;MTE020159.t1
GO:0001678	cellular glucose homeostasis	6	7	0.00755185	0.0867029	MTE001924.t1;MTE005699.t1;MTE013388.t1;MTE025516.t1;MTE017837.t1;MTE020482.t1
GO:0015079	potassium ion transmembrane transporter activity	29	36	1.21502e-08	1.10202e-06	MTE000001.t1;MTE000002.t1;MTE001351.t1;MTE001662.t1;MTE001824.t1;MTE003296.t1;MTE003297.t1;MTE004643.t1;MTE010907.t1;MTE012266.t1;MTE015122.t1;MTE015451.t1;MTE017591.t1;MTE018813.t1;MTE018814.t1;MTE018816.t1;MTE019064.t1;MTE023993.t1;MTE024960.t1;MTE025267.t1;MTE025876.t1;MTE026634.t1;MTE028879.t1;MTE001663.t1;MTE008587.t1;MTE010714.t1;MTE002429.t1;MTE002428.t1;MTE029835.t1
GO:0004362	glutathione-disulfide reductase activity	3	3	0.039015	0.226837	MTE008052.t1;MTE027087.t1;MTE029934.t1
GO:0006002	fructose 6-phosphate metabolic process	8	10	0.00384761	0.0536889	MTE005242.t1;MTE005835.t1;MTE013430.t1;MTE005738.t1;MTE007761.t1;MTE011948.t1;MTE013620.t1;MTE024273.t1
GO:0006122	mitochondrial electron transport, ubiquinol to cytochrome c	7	8	0.00290079	0.0411097	MTE006686.t1;MTE027993.t1;MTE003482.t1;MTE015463.t1;MTE014135.t1;MTE004659.t1;MTE029296.t1
GO:0009263	deoxyribonucleotide biosynthetic process	4	4	0.0132296	0.116498	MTE015555.t1;MTE019597.t1;MTE023480.t1;MTE004534.t1
GO:0000148	1,3-beta-D-glucan synthase complex	16	22	0.000228878	0.00576647	MTE000973.t1;MTE002238.t1;MTE002240.t1;MTE004433.t1;MTE005423.t1;MTE015217.t1;MTE015235.t1;MTE015241.t1;MTE015242.t1;MTE025710.t1;MTE025711.t1;MTE025821.t1;MTE026642.t1;MTE027686.t1;MTE027688.t1;MTE026639.t1
GO:0006164	purine nucleotide biosynthetic process	7	11	0.042384	0.243306	MTE007982.t1;MTE019252.t1;MTE021315.t1;MTE024842.t1;MTE028413.t1;MTE006282.t1;MTE016436.t1
GO:0006855	drug transmembrane transport	34	72	0.0131137	0.116498	MTE001495.t1;MTE003114.t1;MTE006322.t1;MTE006554.t1;MTE006321.t1;MTE020849.t1;MTE013252.t1;MTE014396.t1;MTE002646.t1;MTE018844.t1;MTE018852.t1;MTE018854.t1;MTE018855.t1;MTE019461.t1;MTE009698.t1;MTE013317.t1;MTE013328.t1;MTE018290.t1;MTE018296.t1;MTE029398.t1;MTE001121.t1;MTE028063.t1;MTE001124.t1;MTE014814.t1;MTE001898.t1;MTE001899.t1;MTE026278.t1;MTE017363.t1;MTE017365.t1;MTE017364.t1;MTE017366…
GO:0007062	sister chromatid cohesion	12	18	0.00459593	0.0587114	MTE013801.t1;MTE023969.t1;MTE002931.t1;MTE004377.t1;MTE004215.t1;MTE013221.t1;MTE004214.t1;MTE013222.t1;MTE013802.t1;MTE023970.t1;MTE013804.t1;MTE023971.t1
GO:0006694	steroid biosynthetic process	9	15	0.0344636	0.226837	MTE009767.t1;MTE009766.t1;MTE002048.t1;MTE004180.t1;MTE004182.t1;MTE008143.t1;MTE012142.t1;MTE004212.t1;MTE024229.t1
GO:0004568	chitinase activity	19	32	0.00276888	0.0411097	MTE022892.t1;MTE022896.t1;MTE024638.t1;MTE022897.t1;MTE022890.t1;MTE006689.t1;MTE027996.t1;MTE006690.t1;MTE031382.t1;MTE024505.t1;MTE022893.t1;MTE003612.t1;MTE019013.t1;MTE006687.t1;MTE027994.t1;MTE006688.t1;MTE027995.t1;MTE024506.t1;MTE024508.t1
GO:0003872	6-phosphofructokinase activity	8	11	0.00990477	0.106948	MTE005242.t1;MTE005835.t1;MTE013430.t1;MTE005738.t1;MTE007761.t1;MTE011948.t1;MTE013620.t1;MTE024273.t1
GO:0004112	cyclic-nucleotide phosphodiesterase activity	3	3	0.039015	0.226837	MTE022809.t1;MTE022810.t1;MTE022811.t1
GO:0015238	drug transmembrane transporter activity	34	72	0.0131137	0.116498	MTE001495.t1;MTE003114.t1;MTE006322.t1;MTE006554.t1;MTE006321.t1;MTE020849.t1;MTE013252.t1;MTE014396.t1;MTE002646.t1;MTE018844.t1;MTE018852.t1;MTE018854.t1;MTE018855.t1;MTE019461.t1;MTE009698.t1;MTE013317.t1;MTE013328.t1;MTE018290.t1;MTE018296.t1;MTE029398.t1;MTE001121.t1;MTE028063.t1;MTE001124.t1;MTE014814.t1;MTE001898.t1;MTE001899.t1;MTE026278.t1;MTE017363.t1;MTE017365.t1;MTE017364.t1;MTE017366…
GO:0009864	induced systemic resistance, jasmonic acid mediated signaling pathway	3	3	0.039015	0.226837	MTE008399.t1;MTE010728.t1;MTE012191.t1
GO:0046577	long-chain-alcohol oxidase activity	7	7	0.000515476	0.0099476	MTE000672.t1;MTE012646.t1;MTE012672.t1;MTE012674.t1;MTE019513.t1;MTE030650.t1;MTE012673.t1
GO:0004061	arylformamidase activity	3	3	0.039015	0.226837	MTE004029.t1;MTE010007.t1;MTE004028.t1
GO:0016571	histone methylation	5	7	0.048705	0.259856	MTE007846.t1;MTE007847.t1;MTE012362.t1;MTE020343.t1;MTE027022.t1
GO:0004802	transketolase activity	3	3	0.039015	0.226837	MTE009084.t1;MTE013521.t1;MTE016984.t1
GO:0071446	cellular response to salicylic acid stimulus	53	59	0	0	MTE000409.t1;MTE009076.t1;MTE001913.t1;MTE000410.t1;MTE009340.t1;MTE010758.t1;MTE002006.t1;MTE002007.t1;MTE020316.t1;MTE029675.t1;MTE002011.t1;MTE002009.t1;MTE020313.t1;MTE020310.t1;MTE002010.t1;MTE020312.t1;MTE020321.t1;MTE004476.t1;MTE018490.t1;MTE028687.t1;MTE028182.t1;MTE028181.t1;MTE026121.t1;MTE029849.t1;MTE030087.t1;MTE026138.t1;MTE029846.t1;MTE029844.t1;MTE026122.t1;MTE026126.t1;MTE026127…
GO:0006306	DNA methylation	6	7	0.00755185	0.0867029	MTE001586.t1;MTE003206.t1;MTE008239.t1;MTE019866.t1;MTE019869.t1;MTE007610.t1
GO:0016998	cell wall macromolecule catabolic process	19	32	0.00276888	0.0411097	MTE022892.t1;MTE022896.t1;MTE024638.t1;MTE022897.t1;MTE022890.t1;MTE006689.t1;MTE027996.t1;MTE006690.t1;MTE031382.t1;MTE024505.t1;MTE022893.t1;MTE003612.t1;MTE019013.t1;MTE006687.t1;MTE027994.t1;MTE006688.t1;MTE027995.t1;MTE024506.t1;MTE024508.t1
GO:0045492	xylan biosynthetic process	9	14	0.019621	0.157489	MTE004317.t1;MTE004318.t1;MTE014961.t1;MTE013665.t1;MTE019935.t1;MTE015716.t1;MTE015976.t1;MTE021492.t1;MTE025121.t1
GO:0005749	mitochondrial respiratory chain complex II	4	5	0.0482059	0.259856	MTE012154.t1;MTE025346.t1;MTE003332.t1;MTE003333.t1
GO:0006897	endocytosis	4	5	0.0482059	0.259856	MTE000647.t1;MTE012611.t1;MTE002940.t1;MTE004380.t1
GO:0005975	carbohydrate metabolic process	228	534	1.14239e-05	0.000431727	MTE003488.t1;MTE003958.t1;MTE007722.t1;MTE008616.t1;MTE009104.t1;MTE009872.t1;MTE015608.t1;MTE022278.t1;MTE024291.t1;MTE024292.t1;MTE024888.t1;MTE029046.t1;MTE029047.t1;MTE022120.t1;MTE001934.t1;MTE027375.t1;MTE030538.t1;MTE027376.t1;MTE001935.t1;MTE030141.t1;MTE013406.t1;MTE013408.t1;MTE030516.t1;MTE027377.t1;MTE030140.t1;MTE030514.t1;MTE031481.t1;MTE030142.t1;MTE030515.t1;MTE001924.t1;MTE005699…
GO:0006508	proteolysis	175	450	0.0143805	0.125415	MTE023566.t1;MTE004877.t1;MTE013442.t1;MTE006805.t1;MTE011428.t1;MTE019905.t1;MTE019906.t1;MTE019908.t1;MTE030636.t1;MTE010856.t1;MTE015065.t1;MTE028141.t1;MTE028142.t1;MTE008976.t1;MTE008977.t1;MTE011486.t1;MTE011487.t1;MTE011488.t1;MTE011490.t1;MTE011491.t1;MTE011492.t1;MTE011494.t1;MTE011498.t1;MTE011501.t1;MTE011638.t1;MTE025749.t1;MTE030214.t1;MTE011497.t1;MTE026873.t1;MTE026872.t1;MTE026874…
GO:0003855	3-dehydroquinate dehydratase activity	4	4	0.0132296	0.116498	MTE000080.t1;MTE004625.t1;MTE000081.t1;MTE004624.t1
GO:0010227	floral organ abscission	6	6	0.00152067	0.0255417	MTE023581.t1;MTE023583.t1;MTE023582.t1;MTE023584.t1;MTE023585.t1;MTE023586.t1
GO:0004634	phosphopyruvate hydratase activity	5	5	0.00448554	0.0587114	MTE001039.t1;MTE008819.t1;MTE017032.t1;MTE020220.t1;MTE026487.t1
GO:0015204	urea transmembrane transporter activity	3	3	0.039015	0.226837	MTE016803.t1;MTE022459.t1;MTE030711.t1
GO:0003843	1,3-beta-D-glucan synthase activity	16	22	0.000228878	0.00576647	MTE000973.t1;MTE002238.t1;MTE002240.t1;MTE004433.t1;MTE005423.t1;MTE015217.t1;MTE015235.t1;MTE015241.t1;MTE015242.t1;MTE025710.t1;MTE025711.t1;MTE025821.t1;MTE026642.t1;MTE027686.t1;MTE027688.t1;MTE026639.t1
GO:0000981	sequence-specific DNA binding RNA polymerase II transcription factor activity	5	6	0.0193099	0.156376	MTE007526.t1;MTE010695.t1;MTE007527.t1;MTE007404.t1;MTE026619.t1
GO:0004806	triglyceride lipase activity	3	3	0.039015	0.226837	MTE009671.t1;MTE011481.t1;MTE013332.t1
GO:0006631	fatty acid metabolic process	20	35	0.00401534	0.0551806	MTE002435.t1;MTE002436.t1;MTE015410.t1;MTE015413.t1;MTE015414.t1;MTE030229.t1;MTE030428.t1;MTE015412.t1;MTE023630.t1;MTE024698.t1;MTE015411.t1;MTE020650.t1;MTE023631.t1;MTE019985.t1;MTE004787.t1;MTE007191.t1;MTE009186.t1;MTE005589.t1;MTE000239.t1;MTE023619.t1
GO:0004527	exonuclease activity	5	6	0.0193099	0.156376	MTE000307.t1;MTE014226.t1;MTE003938.t1;MTE010065.t1;MTE018284.t1
GO:0043531	ADP binding	159	191	0	0	MTE027850.t1;MTE029212.t1;MTE030201.t1;MTE029211.t1;MTE005169.t1;MTE005170.t1;MTE005172.t1;MTE012498.t1;MTE022685.t1;MTE030160.t1;MTE030324.t1;MTE030995.t1;MTE031448.t1;MTE030672.t1;MTE012500.t1;MTE011699.t1;MTE030670.t1;MTE030664.t1;MTE022731.t1;MTE031011.t1;MTE030159.t1;MTE019761.t1;MTE024973.t1;MTE012636.t1;MTE012637.t1;MTE012640.t1;MTE021172.t1;MTE027224.t1;MTE012639.t1;MTE019909.t1;MTE027223…
GO:0008270	zinc ion binding	207	519	0.00228795	0.0357788	MTE007959.t1;MTE001334.t1;MTE006606.t1;MTE011522.t1;MTE011523.t1;MTE018513.t1;MTE019763.t1;MTE019764.t1;MTE019765.t1;MTE000307.t1;MTE014226.t1;MTE003938.t1;MTE010065.t1;MTE007560.t1;MTE017293.t1;MTE022974.t1;MTE015253.t1;MTE000476.t1;MTE016911.t1;MTE021490.t1;MTE024913.t1;MTE024356.t1;MTE004096.t1;MTE009949.t1;MTE025923.t1;MTE023161.t1;MTE010682.t1;MTE006478.t1;MTE013696.t1;MTE017709.t1;MTE017708…
GO:0003860	3-hydroxyisobutyryl-CoA hydrolase activity	11	13	0.000252417	0.00602479	MTE014589.t1;MTE016357.t1;MTE016848.t1;MTE003395.t1;MTE006765.t1;MTE002172.t1;MTE002173.t1;MTE002174.t1;MTE022660.t1;MTE015272.t1;MTE025703.t1
GO:0004970	ionotropic glutamate receptor activity	31	35	2.83424e-11	2.85629e-09	MTE009539.t1;MTE009549.t1;MTE009551.t1;MTE009552.t1;MTE021298.t1;MTE023121.t1;MTE023123.t1;MTE030018.t1;MTE030584.t1;MTE030717.t1;MTE031085.t1;MTE031354.t1;MTE031355.t1;MTE009541.t1;MTE030716.t1;MTE030019.t1;MTE030341.t1;MTE009616.t1;MTE009618.t1;MTE009619.t1;MTE009762.t1;MTE009761.t1;MTE021292.t1;MTE024739.t1;MTE026302.t1;MTE031227.t1;MTE030895.t1;MTE021294.t1;MTE021300.t1;MTE021296.t1;MTE021297…
GO:0010390	histone monoubiquitination	4	4	0.0132296	0.116498	MTE002294.t1;MTE005355.t1;MTE016321.t1;MTE016828.t1
GO:0004363	glutathione synthase activity	3	3	0.039015	0.226837	MTE000156.t1;MTE000157.t1;MTE004556.t1
GO:0006421	asparaginyl-tRNA aminoacylation	4	4	0.0132296	0.116498	MTE012671.t1;MTE015398.t1;MTE021385.t1;MTE016388.t1
GO:0006863	purine nucleobase transport	4	4	0.0132296	0.116498	MTE002992.t1;MTE004423.t1;MTE008726.t1;MTE029661.t1
GO:0008381	mechanically-gated ion channel activity	3	3	0.039015	0.226837	MTE000142.t1;MTE004567.t1;MTE000143.t1
GO:1902979	mitotic DNA replication termination	4	5	0.0482059	0.259856	MTE002202.t1;MTE020867.t1;MTE018391.t1;MTE030164.t1
GO:0006817	phosphate ion transport	11	11	6.7987e-06	0.000280292	MTE000598.t1;MTE000599.t1;MTE002756.t1;MTE002757.t1;MTE002758.t1;MTE015984.t1;MTE029419.t1;MTE029420.t1;MTE029811.t1;MTE001481.t1;MTE003105.t1
GO:0004563	beta-N-acetylhexosaminidase activity	4	5	0.0482059	0.259856	MTE013835.t1;MTE024904.t1;MTE006954.t1;MTE024905.t1
GO:0022625	cytosolic large ribosomal subunit	3	3	0.039015	0.226837	MTE004818.t1;MTE009160.t1;MTE001008.t1
GO:0020037	heme binding	184	482	0.0262786	0.192215	MTE030548.t1;MTE003163.t1;MTE004496.t1;MTE016177.t1;MTE016179.t1;MTE016614.t1;MTE016616.t1;MTE025200.t1;MTE029454.t1;MTE012607.t1;MTE012608.t1;MTE010944.t1;MTE016615.t1;MTE016178.t1;MTE016183.t1;MTE004081.t1;MTE004082.t1;MTE004083.t1;MTE014270.t1;MTE014271.t1;MTE014272.t1;MTE014714.t1;MTE014719.t1;MTE018941.t1;MTE022946.t1;MTE023659.t1;MTE023668.t1;MTE028904.t1;MTE030134.t1;MTE030136.t1;MTE030154…
GO:0046983	protein dimerization activity	142	284	1.34809e-08	1.11156e-06	MTE026347.t1;MTE026349.t1;MTE013455.t1;MTE014024.t1;MTE023959.t1;MTE023961.t1;MTE029516.t1;MTE029515.t1;MTE006954.t1;MTE005148.t1;MTE006890.t1;MTE017267.t1;MTE018368.t1;MTE018366.t1;MTE018367.t1;MTE017266.t1;MTE018365.t1;MTE027394.t1;MTE027397.t1;MTE027396.t1;MTE028054.t1;MTE007526.t1;MTE010695.t1;MTE007527.t1;MTE007062.t1;MTE011797.t1;MTE011798.t1;MTE001260.t1;MTE010627.t1;MTE018120.t1;MTE018119…
GO:0042545	cell wall modification	34	70	0.00781471	0.0875054	MTE002792.t1;MTE002793.t1;MTE002794.t1;MTE002795.t1;MTE002796.t1;MTE002797.t1;MTE002798.t1;MTE016190.t1;MTE016191.t1;MTE016195.t1;MTE014044.t1;MTE016951.t1;MTE010975.t1;MTE016597.t1;MTE014043.t1;MTE009172.t1;MTE001215.t1;MTE004804.t1;MTE014383.t1;MTE028546.t1;MTE028548.t1;MTE029043.t1;MTE030841.t1;MTE015419.t1;MTE015420.t1;MTE027357.t1;MTE020370.t1;MTE020371.t1;MTE020372.t1;MTE016952.t1;MTE012373…
GO:0006820	anion transport	7	7	0.000515476	0.0099476	MTE001585.t1;MTE003205.t1;MTE003479.t1;MTE006694.t1;MTE022301.t1;MTE027706.t1;MTE007609.t1
GO:0008278	cohesin complex	8	12	0.0209158	0.160129	MTE013801.t1;MTE023969.t1;MTE002931.t1;MTE004377.t1;MTE013802.t1;MTE023970.t1;MTE013804.t1;MTE023971.t1
GO:0016841	ammonia-lyase activity	7	7	0.000515476	0.0099476	MTE002543.t1;MTE011157.t1;MTE013514.t1;MTE013515.t1;MTE013516.t1;MTE013517.t1;MTE026439.t1
GO:0016114	terpenoid biosynthetic process	12	18	0.00459593	0.0587114	MTE000100.t1;MTE003478.t1;MTE003992.t1;MTE003995.t1;MTE003996.t1;MTE004609.t1;MTE006698.t1;MTE018697.t1;MTE011122.t1;MTE013476.t1;MTE030556.t1;MTE031383.t1
GO:0004674	protein serine/threonine kinase activity	42	89	0.00639113	0.0794075	MTE000649.t1;MTE005007.t1;MTE007555.t1;MTE012614.t1;MTE014909.t1;MTE021778.t1;MTE022322.t1;MTE028807.t1;MTE029264.t1;MTE002832.t1;MTE009413.t1;MTE016153.t1;MTE027629.t1;MTE027632.t1;MTE027646.t1;MTE030531.t1;MTE027636.t1;MTE027652.t1;MTE029831.t1;MTE030861.t1;MTE028292.t1;MTE028293.t1;MTE027638.t1;MTE028295.t1;MTE027634.t1;MTE004139.t1;MTE013343.t1;MTE028595.t1;MTE015226.t1;MTE028593.t1;MTE003229…
GO:0080123	jasmonate-amino synthetase activity	3	3	0.039015	0.226837	MTE008399.t1;MTE010728.t1;MTE012191.t1
GO:0006013	mannose metabolic process	6	8	0.021505	0.160129	MTE010869.t1;MTE010870.t1;MTE015081.t1;MTE026961.t1;MTE001727.t1;MTE003362.t1
GO:0006596	polyamine biosynthetic process	3	3	0.039015	0.226837	MTE006585.t1;MTE027464.t1;MTE027463.t1
GO:0045300	acyl-[acyl-carrier-protein] desaturase activity	16	24	0.00105869	0.0192985	MTE002435.t1;MTE002436.t1;MTE015410.t1;MTE015413.t1;MTE015414.t1;MTE030229.t1;MTE030428.t1;MTE015412.t1;MTE023630.t1;MTE024698.t1;MTE015411.t1;MTE020650.t1;MTE023631.t1;MTE019985.t1;MTE000239.t1;MTE023619.t1
GO:0005215	transporter activity	44	104	0.0454599	0.257701	MTE000272.t1;MTE005649.t1;MTE012598.t1;MTE014259.t1;MTE014261.t1;MTE020599.t1;MTE021324.t1;MTE022659.t1;MTE022997.t1;MTE023733.t1;MTE029050.t1;MTE019643.t1;MTE008586.t1;MTE010710.t1;MTE010711.t1;MTE016813.t1;MTE016811.t1;MTE025944.t1;MTE002757.t1;MTE002758.t1;MTE009417.t1;MTE009419.t1;MTE013908.t1;MTE013909.t1;MTE013910.t1;MTE013913.t1;MTE013914.t1;MTE013907.t1;MTE018613.t1;MTE011701.t1;MTE011703…
GO:0000015	phosphopyruvate hydratase complex	5	5	0.00448554	0.0587114	MTE001039.t1;MTE008819.t1;MTE017032.t1;MTE020220.t1;MTE026487.t1
GO:0006397	mRNA processing	21	39	0.00816163	0.0902756	MTE009410.t1;MTE013920.t1;MTE011689.t1;MTE013919.t1;MTE001900.t1;MTE022954.t1;MTE015503.t1;MTE015678.t1;MTE001645.t1;MTE003285.t1;MTE002674.t1;MTE018824.t1;MTE006545.t1;MTE013243.t1;MTE014286.t1;MTE024592.t1;MTE030958.t1;MTE019028.t1;MTE009461.t1;MTE011889.t1;MTE011805.t1
GO:0016020	membrane	407	1034	9.33712e-05	0.00282292	MTE009539.t1;MTE009549.t1;MTE009551.t1;MTE009552.t1;MTE021298.t1;MTE023121.t1;MTE023123.t1;MTE030018.t1;MTE030584.t1;MTE030717.t1;MTE031085.t1;MTE031354.t1;MTE031355.t1;MTE009541.t1;MTE030716.t1;MTE030019.t1;MTE030341.t1;MTE009616.t1;MTE009618.t1;MTE009619.t1;MTE009762.t1;MTE009761.t1;MTE021292.t1;MTE024739.t1;MTE026302.t1;MTE031227.t1;MTE030895.t1;MTE000946.t1;MTE002522.t1;MTE002618.t1;MTE003429…
GO:0004803	transposase activity	6	6	0.00152067	0.0255417	MTE004743.t1;MTE023319.t1;MTE024613.t1;MTE026573.t1;MTE026735.t1;MTE028964.t1
GO:0016702	oxidoreductase activity, acting on single donors with incorporation of molecular oxygen, incorporation of two atoms of oxygen	26	43	0.000325246	0.00756404	MTE000281.t1;MTE002193.t1;MTE002194.t1;MTE002938.t1;MTE007919.t1;MTE012459.t1;MTE014252.t1;MTE020088.t1;MTE020089.t1;MTE005488.t1;MTE005490.t1;MTE013815.t1;MTE013816.t1;MTE020917.t1;MTE020918.t1;MTE031169.t1;MTE015640.t1;MTE015641.t1;MTE019607.t1;MTE027503.t1;MTE005680.t1;MTE026592.t1;MTE001174.t1;MTE021636.t1;MTE006006.t1;MTE012134.t1
GO:0004523	ribonuclease H activity	87	114	0	0	MTE000059.t1;MTE030217.t1;MTE025763.t1;MTE019623.t1;MTE026239.t1;MTE027328.t1;MTE019432.t1;MTE002396.t1;MTE023449.t1;MTE029560.t1;MTE030875.t1;MTE012693.t1;MTE007708.t1;MTE023432.t1;MTE024737.t1;MTE009439.t1;MTE014782.t1;MTE009581.t1;MTE029068.t1;MTE014669.t1;MTE007231.t1;MTE005426.t1;MTE009283.t1;MTE029403.t1;MTE023755.t1;MTE021052.t1;MTE022958.t1;MTE020561.t1;MTE000558.t1;MTE028944.t1;MTE012282…
GO:0006821	chloride transport	7	11	0.042384	0.243306	MTE000270.t1;MTE009530.t1;MTE015796.t1;MTE021166.t1;MTE025942.t1;MTE030312.t1;MTE002908.t1
GO:0005452	inorganic anion exchanger activity	7	7	0.000515476	0.0099476	MTE001585.t1;MTE003205.t1;MTE003479.t1;MTE006694.t1;MTE022301.t1;MTE027706.t1;MTE007609.t1
GO:0016021	integral to membrane	361	968	0.012805	0.116498	MTE009539.t1;MTE031085.t1;MTE030341.t1;MTE009619.t1;MTE021293.t1;MTE029211.t1;MTE000272.t1;MTE005649.t1;MTE012598.t1;MTE014259.t1;MTE014261.t1;MTE020599.t1;MTE021324.t1;MTE022659.t1;MTE022997.t1;MTE023733.t1;MTE029050.t1;MTE019643.t1;MTE008586.t1;MTE010710.t1;MTE010711.t1;MTE016813.t1;MTE016811.t1;MTE025944.t1;MTE000376.t1;MTE002730.t1;MTE003379.t1;MTE006781.t1;MTE008642.t1;MTE008648.t1;MTE017769…
GO:0006189	de novo' IMP biosynthetic process	6	8	0.021505	0.160129	MTE011804.t1;MTE014567.t1;MTE016355.t1;MTE016846.t1;MTE001860.t1;MTE021092.t1
GO:0016614	oxidoreductase activity, acting on CH-OH group of donors	8	13	0.0383843	0.226837	MTE000672.t1;MTE012646.t1;MTE012672.t1;MTE012674.t1;MTE012675.t1;MTE019513.t1;MTE030650.t1;MTE012673.t1
GO:0004048	anthranilate phosphoribosyltransferase activity	3	3	0.039015	0.226837	MTE001571.t1;MTE003189.t1;MTE015322.t1
GO:0016746	transferase activity, transferring acyl groups	45	68	5.44806e-08	3.80107e-06	MTE003219.t1;MTE011442.t1;MTE011445.t1;MTE011446.t1;MTE011448.t1;MTE011451.t1;MTE011452.t1;MTE011453.t1;MTE019237.t1;MTE020042.t1;MTE020064.t1;MTE020962.t1;MTE020964.t1;MTE020965.t1;MTE025905.t1;MTE030619.t1;MTE030620.t1;MTE030705.t1;MTE030847.t1;MTE030848.t1;MTE003717.t1;MTE022245.t1;MTE022246.t1;MTE022247.t1;MTE024686.t1;MTE011439.t1;MTE011434.t1;MTE011440.t1;MTE030257.t1;MTE011447.t1;MTE011454…
GO:0016705	oxidoreductase activity, acting on paired donors, with incorporation or reduction of molecular oxygen	155	358	0.000122437	0.00358226	MTE030548.t1;MTE003163.t1;MTE004496.t1;MTE016177.t1;MTE016179.t1;MTE016614.t1;MTE016616.t1;MTE025200.t1;MTE029454.t1;MTE012607.t1;MTE012608.t1;MTE010944.t1;MTE016615.t1;MTE016178.t1;MTE016183.t1;MTE004081.t1;MTE004082.t1;MTE004083.t1;MTE014270.t1;MTE014271.t1;MTE014272.t1;MTE014714.t1;MTE014719.t1;MTE018941.t1;MTE022946.t1;MTE023659.t1;MTE023668.t1;MTE028904.t1;MTE030134.t1;MTE030136.t1;MTE030154…
GO:0015074	DNA integration	8	12	0.0209158	0.160129	MTE026118.t1;MTE029096.t1;MTE013409.t1;MTE026499.t1;MTE026421.t1;MTE029348.t1;MTE025446.t1;MTE022470.t1
GO:0050826	response to freezing	3	3	0.039015	0.226837	MTE008901.t1;MTE018784.t1;MTE018785.t1
GO:0003993	acid phosphatase activity	23	41	0.0028909	0.0411097	MTE010139.t1;MTE010411.t1;MTE010414.t1;MTE010415.t1;MTE015567.t1;MTE015568.t1;MTE025807.t1;MTE028892.t1;MTE030427.t1;MTE010413.t1;MTE010412.t1;MTE000712.t1;MTE000713.t1;MTE013341.t1;MTE013353.t1;MTE013355.t1;MTE013358.t1;MTE007748.t1;MTE016792.t1;MTE024240.t1;MTE024243.t1;MTE013340.t1;MTE013354.t1
GO:0010020	chloroplast fission	4	5	0.0482059	0.259856	MTE008385.t1;MTE012219.t1;MTE009342.t1;MTE014412.t1
GO:2000031	regulation of salicylic acid mediated signaling pathway	53	59	0	0	MTE000409.t1;MTE009076.t1;MTE001913.t1;MTE000410.t1;MTE009340.t1;MTE010758.t1;MTE002006.t1;MTE002007.t1;MTE020316.t1;MTE029675.t1;MTE002011.t1;MTE002009.t1;MTE020313.t1;MTE020310.t1;MTE002010.t1;MTE020312.t1;MTE020321.t1;MTE004476.t1;MTE018490.t1;MTE028687.t1;MTE028182.t1;MTE028181.t1;MTE026121.t1;MTE029849.t1;MTE030087.t1;MTE026138.t1;MTE029846.t1;MTE029844.t1;MTE026122.t1;MTE026126.t1;MTE026127…
GO:0016891	endoribonuclease activity, producing 5'-phosphomonoesters	4	5	0.0482059	0.259856	MTE021312.t1;MTE022625.t1;MTE020902.t1;MTE012929.t1
GO:0003690	double-stranded DNA binding	32	53	7.12705e-05	0.00239416	MTE000489.t1;MTE003508.t1;MTE019786.t1;MTE019785.t1;MTE019780.t1;MTE019787.t1;MTE019777.t1;MTE019781.t1;MTE019775.t1;MTE019778.t1;MTE019776.t1;MTE018204.t1;MTE018207.t1;MTE018205.t1;MTE018206.t1;MTE012552.t1;MTE000149.t1;MTE010663.t1;MTE010984.t1;MTE022054.t1;MTE013864.t1;MTE026857.t1;MTE016294.t1;MTE016802.t1;MTE027237.t1;MTE019867.t1;MTE001882.t1;MTE030111.t1;MTE006266.t1;MTE004369.t1;MTE004371…
GO:0003852	2-isopropylmalate synthase activity	4	5	0.0482059	0.259856	MTE012554.t1;MTE027915.t1;MTE028103.t1;MTE030503.t1
GO:0010333	terpene synthase activity	34	51	1.7869e-06	8.10361e-05	MTE000105.t1;MTE018431.t1;MTE000114.t1;MTE030548.t1;MTE018432.t1;MTE000112.t1;MTE019036.t1;MTE004201.t1;MTE019034.t1;MTE019035.t1;MTE019032.t1;MTE009655.t1;MTE009657.t1;MTE028767.t1;MTE011647.t1;MTE011648.t1;MTE028139.t1;MTE029916.t1;MTE030495.t1;MTE030654.t1;MTE030656.t1;MTE029295.t1;MTE030446.t1;MTE009487.t1;MTE009501.t1;MTE021194.t1;MTE009503.t1;MTE016036.t1;MTE021193.t1;MTE016037.t1;MTE000283…
GO:0008970	phosphatidylcholine 1-acylhydrolase activity	10	16	0.0181115	0.153525	MTE026673.t1;MTE026674.t1;MTE026675.t1;MTE026676.t1;MTE029950.t1;MTE030792.t1;MTE030380.t1;MTE030791.t1;MTE022218.t1;MTE025699.t1
GO:0006075	(1->3)-beta-D-glucan biosynthetic process	16	22	0.000228878	0.00576647	MTE000973.t1;MTE002238.t1;MTE002240.t1;MTE004433.t1;MTE005423.t1;MTE015217.t1;MTE015235.t1;MTE015241.t1;MTE015242.t1;MTE025710.t1;MTE025711.t1;MTE025821.t1;MTE026642.t1;MTE027686.t1;MTE027688.t1;MTE026639.t1
GO:0008661	1-deoxy-D-xylulose-5-phosphate synthase activity	10	15	0.00972592	0.106282	MTE000100.t1;MTE003478.t1;MTE003992.t1;MTE003995.t1;MTE003996.t1;MTE004609.t1;MTE006698.t1;MTE018697.t1;MTE030556.t1;MTE031383.t1
GO:0006313	transposition, DNA-mediated	6	6	0.00152067	0.0255417	MTE004743.t1;MTE023319.t1;MTE024613.t1;MTE026573.t1;MTE026735.t1;MTE028964.t1
GO:0008649	rRNA methyltransferase activity	6	9	0.0460991	0.259701	MTE002108.t1;MTE013596.t1;MTE030192.t1;MTE003834.t1;MTE016784.t1;MTE022045.t1
GO:0071596	ubiquitin-dependent protein catabolic process via the N-end rule pathway	3	3	0.039015	0.226837	MTE007113.t1;MTE011755.t1;MTE011756.t1
GO:0015914	phospholipid transport	14	21	0.00219656	0.0349522	MTE001143.t1;MTE001611.t1;MTE001769.t1;MTE006503.t1;MTE006504.t1;MTE007037.t1;MTE011827.t1;MTE012740.t1;MTE018642.t1;MTE003241.t1;MTE004995.t1;MTE007038.t1;MTE023497.t1;MTE026712.t1
GO:0048316	seed development	4	4	0.0132296	0.116498	MTE016289.t1;MTE016800.t1;MTE008949.t1;MTE001362.t1
GO:0004190	aspartic-type endopeptidase activity	75	133	8.26153e-08	5.35229e-06	MTE008976.t1;MTE008977.t1;MTE011486.t1;MTE011487.t1;MTE011488.t1;MTE011490.t1;MTE011491.t1;MTE011492.t1;MTE011494.t1;MTE011498.t1;MTE011501.t1;MTE011638.t1;MTE025749.t1;MTE030214.t1;MTE011497.t1;MTE015778.t1;MTE015779.t1;MTE020295.t1;MTE000208.t1;MTE004506.t1;MTE000210.t1;MTE000211.t1;MTE014819.t1;MTE020124.t1;MTE027414.t1;MTE020125.t1;MTE027410.t1;MTE030297.t1;MTE027411.t1;MTE027420.t1;MTE027421…
GO:0016829	lyase activity	38	59	1.6332e-06	7.79636e-05	MTE000105.t1;MTE018431.t1;MTE000114.t1;MTE030548.t1;MTE018432.t1;MTE000112.t1;MTE019036.t1;MTE004201.t1;MTE019034.t1;MTE019035.t1;MTE019032.t1;MTE009655.t1;MTE009657.t1;MTE028767.t1;MTE011647.t1;MTE011648.t1;MTE028139.t1;MTE029916.t1;MTE030495.t1;MTE030654.t1;MTE030656.t1;MTE029295.t1;MTE030446.t1;MTE009487.t1;MTE009501.t1;MTE021194.t1;MTE009503.t1;MTE016036.t1;MTE021193.t1;MTE016037.t1;MTE000283…
GO:0004046	aminoacylase activity	3	3	0.039015	0.226837	MTE009803.t1;MTE009805.t1;MTE010345.t1
GO:0030014	CCR4-NOT complex	12	20	0.0150032	0.1296	MTE016622.t1;MTE016626.t1;MTE016623.t1;MTE030640.t1;MTE019566.t1;MTE030386.t1;MTE009498.t1;MTE021198.t1;MTE010306.t1;MTE015817.t1;MTE026425.t1;MTE030320.t1
GO:0008271	secondary active sulfate transmembrane transporter activity	15	19	7.56736e-05	0.00245129	MTE000376.t1;MTE002730.t1;MTE003379.t1;MTE006781.t1;MTE008642.t1;MTE008648.t1;MTE017769.t1;MTE017770.t1;MTE018159.t1;MTE018163.t1;MTE018561.t1;MTE006782.t1;MTE017772.t1;MTE027903.t1;MTE008644.t1
GO:0006749	glutathione metabolic process	3	3	0.039015	0.226837	MTE008052.t1;MTE027087.t1;MTE029934.t1
GO:0032549	ribonucleoside binding	7	10	0.0217154	0.160129	MTE011649.t1;MTE026343.t1;MTE027693.t1;MTE030844.t1;MTE013351.t1;MTE019799.t1;MTE019800.t1
GO:0071918	urea transmembrane transport	3	3	0.039015	0.226837	MTE016803.t1;MTE022459.t1;MTE030711.t1
GO:0007015	actin filament organization	13	20	0.00440659	0.0587114	MTE000542.t1;MTE008012.t1;MTE012397.t1;MTE014894.t1;MTE017423.t1;MTE018466.t1;MTE020526.t1;MTE020933.t1;MTE003028.t1;MTE004455.t1;MTE017347.t1;MTE026471.t1;MTE030123.t1
GO:0006974	response to DNA damage stimulus	8	13	0.0383843	0.226837	MTE003229.t1;MTE003230.t1;MTE021308.t1;MTE022628.t1;MTE000690.t1;MTE027244.t1;MTE014654.t1;MTE029705.t1
GO:0004049	anthranilate synthase activity	3	3	0.039015	0.226837	MTE000191.t1;MTE004530.t1;MTE007357.t1
GO:0008272	sulfate transport	16	21	9.12511e-05	0.00282292	MTE029211.t1;MTE000376.t1;MTE002730.t1;MTE003379.t1;MTE006781.t1;MTE008642.t1;MTE008648.t1;MTE017769.t1;MTE017770.t1;MTE018159.t1;MTE018163.t1;MTE018561.t1;MTE006782.t1;MTE017772.t1;MTE027903.t1;MTE008644.t1
GO:1902358	sulfate transmembrane transport	5	6	0.0193099	0.156376	MTE003379.t1;MTE006781.t1;MTE018561.t1;MTE006782.t1;MTE027903.t1
GO:0000150	recombinase activity	4	4	0.0132296	0.116498	MTE000412.t1;MTE008109.t1;MTE010984.t1;MTE022054.t1
GO:0019499	cyanide metabolic process	3	3	0.039015	0.226837	MTE010325.t1;MTE010326.t1;MTE018742.t1
GO:0030599	pectinesterase activity	34	70	0.00781471	0.0875054	MTE002792.t1;MTE002793.t1;MTE002794.t1;MTE002795.t1;MTE002796.t1;MTE002797.t1;MTE002798.t1;MTE016190.t1;MTE016191.t1;MTE016195.t1;MTE014044.t1;MTE016951.t1;MTE010975.t1;MTE016597.t1;MTE014043.t1;MTE009172.t1;MTE001215.t1;MTE004804.t1;MTE014383.t1;MTE028546.t1;MTE028548.t1;MTE029043.t1;MTE030841.t1;MTE015419.t1;MTE015420.t1;MTE027357.t1;MTE020370.t1;MTE020371.t1;MTE020372.t1;MTE016952.t1;MTE012373…
GO:0040029	regulation of gene expression, epigenetic	4	4	0.0132296	0.116498	MTE001371.t1;MTE006318.t1;MTE001372.t1;MTE006317.t1
GO:0000943	retrotransposon nucleocapsid	52	63	2.44249e-15	3.69223e-13	MTE012482.t1;MTE019285.t1;MTE027552.t1;MTE031113.t1;MTE029407.t1;MTE028283.t1;MTE022737.t1;MTE029839.t1;MTE031207.t1;MTE015958.t1;MTE031394.t1;MTE030771.t1;MTE019459.t1;MTE018219.t1;MTE000998.t1;MTE021808.t1;MTE014907.t1;MTE015120.t1;MTE021018.t1;MTE011725.t1;MTE012318.t1;MTE026234.t1;MTE019782.t1;MTE028832.t1;MTE024863.t1;MTE021010.t1;MTE026118.t1;MTE024758.t1;MTE025438.t1;MTE003896.t1;MTE023172…
GO:0016747	transferase activity, transferring acyl groups other than amino-acyl groups	112	195	1.21924e-11	1.38231e-09	MTE004052.t1;MTE004053.t1;MTE004058.t1;MTE004059.t1;MTE004063.t1;MTE023570.t1;MTE023572.t1;MTE023573.t1;MTE031499.t1;MTE004060.t1;MTE004054.t1;MTE023566.t1;MTE023567.t1;MTE031500.t1;MTE031497.t1;MTE031536.t1;MTE003219.t1;MTE011442.t1;MTE011445.t1;MTE011446.t1;MTE011448.t1;MTE011451.t1;MTE011452.t1;MTE011453.t1;MTE019237.t1;MTE020042.t1;MTE020064.t1;MTE020962.t1;MTE020964.t1;MTE020965.t1;MTE025905…
GO:0003968	RNA-directed RNA polymerase activity	16	22	0.000228878	0.00576647	MTE001670.t1;MTE002900.t1;MTE002901.t1;MTE002902.t1;MTE014311.t1;MTE014312.t1;MTE014313.t1;MTE026378.t1;MTE014190.t1;MTE014192.t1;MTE026377.t1;MTE031344.t1;MTE014191.t1;MTE031455.t1;MTE031520.t1;MTE031126.t1
GO:0016459	myosin complex	13	17	0.000412704	0.00870517	MTE000542.t1;MTE008012.t1;MTE012397.t1;MTE014894.t1;MTE017423.t1;MTE018466.t1;MTE020526.t1;MTE020934.t1;MTE020073.t1;MTE010919.t1;MTE010920.t1;MTE023767.t1;MTE021229.t1
GO:0004559	alpha-mannosidase activity	6	8	0.021505	0.160129	MTE010869.t1;MTE010870.t1;MTE015081.t1;MTE026961.t1;MTE001727.t1;MTE003362.t1
GO:0000154	rRNA modification	6	7	0.00755185	0.0867029	MTE002108.t1;MTE013596.t1;MTE030192.t1;MTE003834.t1;MTE016784.t1;MTE022045.t1
GO:0004857	enzyme inhibitor activity	40	80	0.0021277	0.0344611	MTE002792.t1;MTE002793.t1;MTE002794.t1;MTE002795.t1;MTE002796.t1;MTE002797.t1;MTE002798.t1;MTE016190.t1;MTE016191.t1;MTE016195.t1;MTE014044.t1;MTE016951.t1;MTE010975.t1;MTE016597.t1;MTE014043.t1;MTE009172.t1;MTE011648.t1;MTE001215.t1;MTE004804.t1;MTE028548.t1;MTE029043.t1;MTE030841.t1;MTE015420.t1;MTE027357.t1;MTE020370.t1;MTE020371.t1;MTE020372.t1;MTE023843.t1;MTE016952.t1;MTE031075.t1;MTE012375…
GO:0004869	cysteine-type endopeptidase inhibitor activity	14	18	0.000177941	0.00504351	MTE004205.t1;MTE004254.t1;MTE004258.t1;MTE004253.t1;MTE004252.t1;MTE004206.t1;MTE004256.t1;MTE011602.t1;MTE011603.t1;MTE011605.t1;MTE011604.t1;MTE011606.t1;MTE011608.t1;MTE011607.t1
GO:0015116	sulfate transmembrane transporter activity	16	20	3.17889e-05	0.0011533	MTE029211.t1;MTE000376.t1;MTE002730.t1;MTE003379.t1;MTE006781.t1;MTE008642.t1;MTE008648.t1;MTE017769.t1;MTE017770.t1;MTE018159.t1;MTE018163.t1;MTE018561.t1;MTE006782.t1;MTE017772.t1;MTE027903.t1;MTE008644.t1
GO:0004764	shikimate 3-dehydrogenase (NADP+) activity	4	4	0.0132296	0.116498	MTE000080.t1;MTE004625.t1;MTE000081.t1;MTE004624.t1
GO:0061578	Lys63-specific deubiquitinase activity	3	3	0.039015	0.226837	MTE015198.t1;MTE023097.t1;MTE029191.t1
GO:0070469	respiratory chain	3	3	0.039015	0.226837	MTE018671.t1;MTE029216.t1;MTE027311.t1
GO:0004012	phospholipid-translocating ATPase activity	14	20	0.00106386	0.0192985	MTE001143.t1;MTE001611.t1;MTE001769.t1;MTE006503.t1;MTE006504.t1;MTE007037.t1;MTE011827.t1;MTE012740.t1;MTE018642.t1;MTE003241.t1;MTE004995.t1;MTE007038.t1;MTE023497.t1;MTE026712.t1
GO:0006333	chromatin assembly or disassembly	3	3	0.039015	0.226837	MTE002657.t1;MTE018840.t1;MTE008821.t1

## Sheet: TableS16
Supplemental Table 16. KEGG pathway of expanded gene families in the macadamia genome.
ko1_id	ko1_name	ko2_id	ko2_name	ko3_id	ko3_pathway	gene_number
9100	Metabolism	9101	Carbohydrate metabolism	10	Glycolysis / Gluconeogenesis	43
9100	Metabolism	9101	Carbohydrate metabolism	20	Citrate cycle (TCA cycle)	6
9100	Metabolism	9101	Carbohydrate metabolism	30	Pentose phosphate pathway	13
9100	Metabolism	9101	Carbohydrate metabolism	40	Pentose and glucuronate interconversions	30
9100	Metabolism	9101	Carbohydrate metabolism	51	Fructose and mannose metabolism	16
9100	Metabolism	9101	Carbohydrate metabolism	52	Galactose metabolism	21
9100	Metabolism	9101	Carbohydrate metabolism	53	Ascorbate and aldarate metabolism	10
9100	Metabolism	9101	Carbohydrate metabolism	500	Starch and sucrose metabolism	31
9100	Metabolism	9101	Carbohydrate metabolism	520	Amino sugar and nucleotide sugar metabolism	29
9100	Metabolism	9101	Carbohydrate metabolism	620	Pyruvate metabolism	15
9100	Metabolism	9101	Carbohydrate metabolism	630	Glyoxylate and dicarboxylate metabolism	17
9100	Metabolism	9101	Carbohydrate metabolism	640	Propanoate metabolism	7
9100	Metabolism	9101	Carbohydrate metabolism	650	Butanoate metabolism	3
9100	Metabolism	9101	Carbohydrate metabolism	660	C5-Branched dibasic acid metabolism	5
9100	Metabolism	9101	Carbohydrate metabolism	562	Inositol phosphate metabolism	11
9100	Metabolism	9102	Energy metabolism	190	Oxidative phosphorylation	23
9100	Metabolism	9102	Energy metabolism	195	Photosynthesis	11
9100	Metabolism	9102	Energy metabolism	196	Photosynthesis - antenna proteins	13
9100	Metabolism	9102	Energy metabolism	710	Carbon fixation in photosynthetic organisms	14
9100	Metabolism	9102	Energy metabolism	720	Carbon fixation pathways in prokaryotes	4
9100	Metabolism	9102	Energy metabolism	680	Methane metabolism	16
9100	Metabolism	9102	Energy metabolism	910	Nitrogen metabolism	8
9100	Metabolism	9102	Energy metabolism	920	Sulfur metabolism	5
9100	Metabolism	9103	Lipid metabolism	61	Fatty acid biosynthesis	20
9100	Metabolism	9103	Lipid metabolism	62	Fatty acid elongation	2
9100	Metabolism	9103	Lipid metabolism	71	Fatty acid degradation	12
9100	Metabolism	9103	Lipid metabolism	73	Cutin, suberine and wax biosynthesis	4
9100	Metabolism	9103	Lipid metabolism	100	Steroid biosynthesis	12
9100	Metabolism	9103	Lipid metabolism	120	Primary bile acid biosynthesis	1
9100	Metabolism	9103	Lipid metabolism	140	Steroid hormone biosynthesis	12
9100	Metabolism	9103	Lipid metabolism	561	Glycerolipid metabolism	14
9100	Metabolism	9103	Lipid metabolism	564	Glycerophospholipid metabolism	15
9100	Metabolism	9103	Lipid metabolism	565	Ether lipid metabolism	7
9100	Metabolism	9103	Lipid metabolism	600	Sphingolipid metabolism	5
9100	Metabolism	9103	Lipid metabolism	590	Arachidonic acid metabolism	8
9100	Metabolism	9103	Lipid metabolism	591	Linoleic acid metabolism	8
9100	Metabolism	9103	Lipid metabolism	592	alpha-Linolenic acid metabolism	16
9100	Metabolism	9103	Lipid metabolism	1040	Biosynthesis of unsaturated fatty acids	10
9100	Metabolism	9104	Nucleotide metabolism	230	Purine metabolism	28
9100	Metabolism	9104	Nucleotide metabolism	240	Pyrimidine metabolism	17
9100	Metabolism	9105	Amino acid metabolism	250	Alanine, aspartate and glutamate metabolism	6
9100	Metabolism	9105	Amino acid metabolism	260	Glycine, serine and threonine metabolism	12
9100	Metabolism	9105	Amino acid metabolism	270	Cysteine and methionine metabolism	22
9100	Metabolism	9105	Amino acid metabolism	280	Valine, leucine and isoleucine degradation	6
9100	Metabolism	9105	Amino acid metabolism	290	Valine, leucine and isoleucine biosynthesis	6
9100	Metabolism	9105	Amino acid metabolism	300	Lysine biosynthesis	2
9100	Metabolism	9105	Amino acid metabolism	310	Lysine degradation	3
9100	Metabolism	9105	Amino acid metabolism	220	Arginine biosynthesis	9
9100	Metabolism	9105	Amino acid metabolism	330	Arginine and proline metabolism	12
9100	Metabolism	9105	Amino acid metabolism	340	Histidine metabolism	5
9100	Metabolism	9105	Amino acid metabolism	350	Tyrosine metabolism	8
9100	Metabolism	9105	Amino acid metabolism	360	Phenylalanine metabolism	6
9100	Metabolism	9105	Amino acid metabolism	380	Tryptophan metabolism	6
9100	Metabolism	9105	Amino acid metabolism	400	Phenylalanine, tyrosine and tryptophan biosynthesis	13
9100	Metabolism	9106	Metabolism of other amino acids	410	beta-Alanine metabolism	10
9100	Metabolism	9106	Metabolism of other amino acids	450	Selenocompound metabolism	6
9100	Metabolism	9106	Metabolism of other amino acids	460	Cyanoamino acid metabolism	18
9100	Metabolism	9106	Metabolism of other amino acids	480	Glutathione metabolism	36
9100	Metabolism	9107	Glycan biosynthesis and metabolism	510	N-Glycan biosynthesis	9
9100	Metabolism	9107	Glycan biosynthesis and metabolism	513	Various types of N-glycan biosynthesis	11
9100	Metabolism	9107	Glycan biosynthesis and metabolism	515	Mannose type O-glycan biosynthesis	3
9100	Metabolism	9107	Glycan biosynthesis and metabolism	514	Other types of O-glycan biosynthesis	3
9100	Metabolism	9107	Glycan biosynthesis and metabolism	534	Glycosaminoglycan biosynthesis - heparan sulfate / heparin	3
9100	Metabolism	9107	Glycan biosynthesis and metabolism	533	Glycosaminoglycan biosynthesis - keratan sulfate	1
9100	Metabolism	9107	Glycan biosynthesis and metabolism	531	Glycosaminoglycan degradation	1
9100	Metabolism	9107	Glycan biosynthesis and metabolism	563	Glycosylphosphatidylinositol (GPI)-anchor biosynthesis	3
9100	Metabolism	9107	Glycan biosynthesis and metabolism	601	Glycosphingolipid biosynthesis - lacto and neolacto series	1
9100	Metabolism	9107	Glycan biosynthesis and metabolism	603	Glycosphingolipid biosynthesis - globo and isoglobo series	1
9100	Metabolism	9107	Glycan biosynthesis and metabolism	604	Glycosphingolipid biosynthesis - ganglio series	1
9100	Metabolism	9107	Glycan biosynthesis and metabolism	541	O-Antigen nucleotide sugar biosynthesis	8
9100	Metabolism	9107	Glycan biosynthesis and metabolism	511	Other glycan degradation	4
9100	Metabolism	9108	Metabolism of cofactors and vitamins	730	Thiamine metabolism	8
9100	Metabolism	9108	Metabolism of cofactors and vitamins	740	Riboflavin metabolism	1
9100	Metabolism	9108	Metabolism of cofactors and vitamins	750	Vitamin B6 metabolism	2
9100	Metabolism	9108	Metabolism of cofactors and vitamins	760	Nicotinate and nicotinamide metabolism	5
9100	Metabolism	9108	Metabolism of cofactors and vitamins	770	Pantothenate and CoA biosynthesis	7
9100	Metabolism	9108	Metabolism of cofactors and vitamins	780	Biotin metabolism	6
9100	Metabolism	9108	Metabolism of cofactors and vitamins	790	Folate biosynthesis	8
9100	Metabolism	9108	Metabolism of cofactors and vitamins	670	One carbon pool by folate	4
9100	Metabolism	9108	Metabolism of cofactors and vitamins	830	Retinol metabolism	5
9100	Metabolism	9108	Metabolism of cofactors and vitamins	860	Porphyrin and chlorophyll metabolism	5
9100	Metabolism	9108	Metabolism of cofactors and vitamins	130	Ubiquinone and other terpenoid-quinone biosynthesis	15
9100	Metabolism	9109	Metabolism of terpenoids and polyketides	900	Terpenoid backbone biosynthesis	8
9100	Metabolism	9109	Metabolism of terpenoids and polyketides	902	Monoterpenoid biosynthesis	5
9100	Metabolism	9109	Metabolism of terpenoids and polyketides	904	Diterpenoid biosynthesis	6
9100	Metabolism	9109	Metabolism of terpenoids and polyketides	906	Carotenoid biosynthesis	4
9100	Metabolism	9109	Metabolism of terpenoids and polyketides	905	Brassinosteroid biosynthesis	2
9100	Metabolism	9109	Metabolism of terpenoids and polyketides	908	Zeatin biosynthesis	8
9100	Metabolism	9109	Metabolism of terpenoids and polyketides	1051	Biosynthesis of ansamycins	6
9100	Metabolism	9109	Metabolism of terpenoids and polyketides	523	Polyketide sugar unit biosynthesis	2
9100	Metabolism	9109	Metabolism of terpenoids and polyketides	1055	Biosynthesis of vancomycin group antibiotics	2
9100	Metabolism	9110	Biosynthesis of other secondary metabolites	940	Phenylpropanoid biosynthesis	29
9100	Metabolism	9110	Biosynthesis of other secondary metabolites	945	Stilbenoid, diarylheptanoid and gingerol biosynthesis	3
9100	Metabolism	9110	Biosynthesis of other secondary metabolites	941	Flavonoid biosynthesis	9
9100	Metabolism	9110	Biosynthesis of other secondary metabolites	944	Flavone and flavonol biosynthesis	1
9100	Metabolism	9110	Biosynthesis of other secondary metabolites	232	Caffeine metabolism	1
9100	Metabolism	9110	Biosynthesis of other secondary metabolites	966	Glucosinolate biosynthesis	4
9100	Metabolism	9110	Biosynthesis of other secondary metabolites	521	Streptomycin biosynthesis	8
9100	Metabolism	9110	Biosynthesis of other secondary metabolites	524	Neomycin, kanamycin and gentamicin biosynthesis	6
9100	Metabolism	9110	Biosynthesis of other secondary metabolites	525	Acarbose and validamycin biosynthesis	2
9100	Metabolism	9110	Biosynthesis of other secondary metabolites	405	Phenazine biosynthesis	2
9100	Metabolism	9110	Biosynthesis of other secondary metabolites	998	Biosynthesis of various secondary metabolites - part 2	2
9100	Metabolism	9111	Xenobiotics biodegradation and metabolism	362	Benzoate degradation	1
9100	Metabolism	9111	Xenobiotics biodegradation and metabolism	627	Aminobenzoate degradation	2
9100	Metabolism	9111	Xenobiotics biodegradation and metabolism	364	Fluorobenzoate degradation	1
9100	Metabolism	9111	Xenobiotics biodegradation and metabolism	625	Chloroalkane and chloroalkene degradation	2
9100	Metabolism	9111	Xenobiotics biodegradation and metabolism	361	Chlorocyclohexane and chlorobenzene degradation	1
9100	Metabolism	9111	Xenobiotics biodegradation and metabolism	623	Toluene degradation	1
9100	Metabolism	9111	Xenobiotics biodegradation and metabolism	643	Styrene degradation	2
9100	Metabolism	9111	Xenobiotics biodegradation and metabolism	791	Atrazine degradation	2
9100	Metabolism	9111	Xenobiotics biodegradation and metabolism	930	Caprolactam degradation	3
9100	Metabolism	9111	Xenobiotics biodegradation and metabolism	626	Naphthalene degradation	2
9100	Metabolism	9111	Xenobiotics biodegradation and metabolism	980	Metabolism of xenobiotics by cytochrome P450	29
9100	Metabolism	9111	Xenobiotics biodegradation and metabolism	982	Drug metabolism - cytochrome P450	24
9100	Metabolism	9111	Xenobiotics biodegradation and metabolism	983	Drug metabolism - other enzymes	35
9120	Genetic Information Processing	9121	Transcription	3020	RNA polymerase	10
9120	Genetic Information Processing	9121	Transcription	3022	Basal transcription factors	7
9120	Genetic Information Processing	9121	Transcription	3040	Spliceosome	45
9120	Genetic Information Processing	9122	Translation	3010	Ribosome	63
9120	Genetic Information Processing	9122	Translation	970	Aminoacyl-tRNA biosynthesis	17
9120	Genetic Information Processing	9122	Translation	3013	RNA transport	36
9120	Genetic Information Processing	9122	Translation	3015	mRNA surveillance pathway	29
9120	Genetic Information Processing	9122	Translation	3008	Ribosome biogenesis in eukaryotes	24
9120	Genetic Information Processing	9123	Folding, sorting and degradation	3060	Protein export	8
9120	Genetic Information Processing	9123	Folding, sorting and degradation	4141	Protein processing in endoplasmic reticulum	39
9120	Genetic Information Processing	9123	Folding, sorting and degradation	4130	SNARE interactions in vesicular transport	6
9120	Genetic Information Processing	9123	Folding, sorting and degradation	4120	Ubiquitin mediated proteolysis	22
9120	Genetic Information Processing	9123	Folding, sorting and degradation	4122	Sulfur relay system	3
9120	Genetic Information Processing	9123	Folding, sorting and degradation	3050	Proteasome	8
9120	Genetic Information Processing	9123	Folding, sorting and degradation	3018	RNA degradation	33
9120	Genetic Information Processing	9124	Replication and repair	3030	DNA replication	4
9120	Genetic Information Processing	9124	Replication and repair	3410	Base excision repair	5
9120	Genetic Information Processing	9124	Replication and repair	3420	Nucleotide excision repair	6
9120	Genetic Information Processing	9124	Replication and repair	3430	Mismatch repair	3
9120	Genetic Information Processing	9124	Replication and repair	3440	Homologous recombination	9
9120	Genetic Information Processing	9124	Replication and repair	3450	Non-homologous end-joining	2
9120	Genetic Information Processing	9124	Replication and repair	3460	Fanconi anemia pathway	8
9130	Environmental Information Processing	9131	Membrane transport	2010	ABC transporters	9
9130	Environmental Information Processing	9131	Membrane transport	3070	Bacterial secretion system	2
9130	Environmental Information Processing	9132	Signal transduction	2020	Two-component system	25
9130	Environmental Information Processing	9132	Signal transduction	4010	MAPK signaling pathway	18
9130	Environmental Information Processing	9132	Signal transduction	4013	MAPK signaling pathway - fly	6
9130	Environmental Information Processing	9132	Signal transduction	4016	MAPK signaling pathway - plant	20
9130	Environmental Information Processing	9132	Signal transduction	4011	MAPK signaling pathway - yeast	10
9130	Environmental Information Processing	9132	Signal transduction	4012	ErbB signaling pathway	6
9130	Environmental Information Processing	9132	Signal transduction	4014	Ras signaling pathway	8
9130	Environmental Information Processing	9132	Signal transduction	4015	Rap1 signaling pathway	5
9130	Environmental Information Processing	9132	Signal transduction	4310	Wnt signaling pathway	14
9130	Environmental Information Processing	9132	Signal transduction	4330	Notch signaling pathway	2
9130	Environmental Information Processing	9132	Signal transduction	4340	Hedgehog signaling pathway	4
9130	Environmental Information Processing	9132	Signal transduction	4341	Hedgehog signaling pathway - fly	4
9130	Environmental Information Processing	9132	Signal transduction	4350	TGF-beta signaling pathway	8
9130	Environmental Information Processing	9132	Signal transduction	4390	Hippo signaling pathway	7
9130	Environmental Information Processing	9132	Signal transduction	4391	Hippo signaling pathway - fly	6
9130	Environmental Information Processing	9132	Signal transduction	4370	VEGF signaling pathway	11
9130	Environmental Information Processing	9132	Signal transduction	4371	Apelin signaling pathway	13
9130	Environmental Information Processing	9132	Signal transduction	4630	JAK-STAT signaling pathway	3
9130	Environmental Information Processing	9132	Signal transduction	4064	NF-kappa B signaling pathway	5
9130	Environmental Information Processing	9132	Signal transduction	4668	TNF signaling pathway	3
9130	Environmental Information Processing	9132	Signal transduction	4066	HIF-1 signaling pathway	26
9130	Environmental Information Processing	9132	Signal transduction	4068	FoxO signaling pathway	16
9130	Environmental Information Processing	9132	Signal transduction	4020	Calcium signaling pathway	13
9130	Environmental Information Processing	9132	Signal transduction	4070	Phosphatidylinositol signaling system	13
9130	Environmental Information Processing	9132	Signal transduction	4072	Phospholipase D signaling pathway	5
9130	Environmental Information Processing	9132	Signal transduction	4071	Sphingolipid signaling pathway	11
9130	Environmental Information Processing	9132	Signal transduction	4024	cAMP signaling pathway	10
9130	Environmental Information Processing	9132	Signal transduction	4022	cGMP-PKG signaling pathway	15
9130	Environmental Information Processing	9132	Signal transduction	4151	PI3K-Akt signaling pathway	21
9130	Environmental Information Processing	9132	Signal transduction	4152	AMPK signaling pathway	21
9130	Environmental Information Processing	9132	Signal transduction	4150	mTOR signaling pathway	13
9130	Environmental Information Processing	9132	Signal transduction	4075	Plant hormone signal transduction	25
9130	Environmental Information Processing	9133	Signaling molecules and interaction	4080	Neuroactive ligand-receptor interaction	4
9140	Cellular Processes	9141	Transport and catabolism	4144	Endocytosis	20
9140	Cellular Processes	9141	Transport and catabolism	4145	Phagosome	16
9140	Cellular Processes	9141	Transport and catabolism	4142	Lysosome	15
9140	Cellular Processes	9141	Transport and catabolism	4146	Peroxisome	12
9140	Cellular Processes	9141	Transport and catabolism	4140	Autophagy - animal	18
9140	Cellular Processes	9141	Transport and catabolism	4138	Autophagy - yeast	14
9140	Cellular Processes	9141	Transport and catabolism	4136	Autophagy - other	6
9140	Cellular Processes	9141	Transport and catabolism	4137	Mitophagy - animal	12
9140	Cellular Processes	9141	Transport and catabolism	4139	Mitophagy - yeast	14
9140	Cellular Processes	9143	Cell growth and death	4110	Cell cycle	27
9140	Cellular Processes	9143	Cell growth and death	4111	Cell cycle - yeast	23
9140	Cellular Processes	9143	Cell growth and death	4112	Cell cycle - Caulobacter	4
9140	Cellular Processes	9143	Cell growth and death	4113	Meiosis - yeast	13
9140	Cellular Processes	9143	Cell growth and death	4114	Oocyte meiosis	19
9140	Cellular Processes	9143	Cell growth and death	4210	Apoptosis	7
9140	Cellular Processes	9143	Cell growth and death	4214	Apoptosis - fly	5
9140	Cellular Processes	9143	Cell growth and death	4216	Ferroptosis	9
9140	Cellular Processes	9143	Cell growth and death	4217	Necroptosis	13
9140	Cellular Processes	9143	Cell growth and death	4115	p53 signaling pathway	7
9140	Cellular Processes	9143	Cell growth and death	4218	Cellular senescence	21
9140	Cellular Processes	9144	Cellular community - eukaryotes	4510	Focal adhesion	6
9140	Cellular Processes	9144	Cellular community - eukaryotes	4520	Adherens junction	11
9140	Cellular Processes	9144	Cellular community - eukaryotes	4530	Tight junction	12
9140	Cellular Processes	9144	Cellular community - eukaryotes	4540	Gap junction	4
9140	Cellular Processes	9144	Cellular community - eukaryotes	4550	Signaling pathways regulating pluripotency of stem cells	5
9140	Cellular Processes	9145	Cellular community - prokaryotes	2024	Quorum sensing	5
9140	Cellular Processes	9145	Cellular community - prokaryotes	2025	Biofilm formation - Pseudomonas aeruginosa	2
9140	Cellular Processes	9145	Cellular community - prokaryotes	2026	Biofilm formation - Escherichia coli	6
9140	Cellular Processes	9142	Cell motility	4810	Regulation of actin cytoskeleton	11
9150	Organismal Systems	9151	Immune system	4611	Platelet activation	3
9150	Organismal Systems	9151	Immune system	4620	Toll-like receptor signaling pathway	3
9150	Organismal Systems	9151	Immune system	4624	Toll and Imd signaling pathway	1
9150	Organismal Systems	9151	Immune system	4621	NOD-like receptor signaling pathway	13
9150	Organismal Systems	9151	Immune system	4622	RIG-I-like receptor signaling pathway	2
9150	Organismal Systems	9151	Immune system	4623	Cytosolic DNA-sensing pathway	2
9150	Organismal Systems	9151	Immune system	4625	C-type lectin receptor signaling pathway	11
9150	Organismal Systems	9151	Immune system	4650	Natural killer cell mediated cytotoxicity	11
9150	Organismal Systems	9151	Immune system	4612	Antigen processing and presentation	10
9150	Organismal Systems	9151	Immune system	4660	T cell receptor signaling pathway	12
9150	Organismal Systems	9151	Immune system	4658	Th1 and Th2 cell differentiation	10
9150	Organismal Systems	9151	Immune system	4659	Th17 cell differentiation	10
9150	Organismal Systems	9151	Immune system	4657	IL-17 signaling pathway	4
9150	Organismal Systems	9151	Immune system	4662	B cell receptor signaling pathway	12
9150	Organismal Systems	9151	Immune system	4664	Fc epsilon RI signaling pathway	6
9150	Organismal Systems	9151	Immune system	4666	Fc gamma R-mediated phagocytosis	6
9150	Organismal Systems	9151	Immune system	4062	Chemokine signaling pathway	5
9150	Organismal Systems	9152	Endocrine system	4911	Insulin secretion	1
9150	Organismal Systems	9152	Endocrine system	4910	Insulin signaling pathway	16
9150	Organismal Systems	9152	Endocrine system	4922	Glucagon signaling pathway	24
9150	Organismal Systems	9152	Endocrine system	4923	Regulation of lipolysis in adipocytes	2
9150	Organismal Systems	9152	Endocrine system	4920	Adipocytokine signaling pathway	3
9150	Organismal Systems	9152	Endocrine system	3320	PPAR signaling pathway	7
9150	Organismal Systems	9152	Endocrine system	4929	GnRH secretion	4
9150	Organismal Systems	9152	Endocrine system	4912	GnRH signaling pathway	4
9150	Organismal Systems	9152	Endocrine system	4913	Ovarian steroidogenesis	3
9150	Organismal Systems	9152	Endocrine system	4915	Estrogen signaling pathway	4
9150	Organismal Systems	9152	Endocrine system	4914	Progesterone-mediated oocyte maturation	7
9150	Organismal Systems	9152	Endocrine system	4917	Prolactin signaling pathway	6
9150	Organismal Systems	9152	Endocrine system	4921	Oxytocin signaling pathway	16
9150	Organismal Systems	9152	Endocrine system	4926	Relaxin signaling pathway	4
9150	Organismal Systems	9152	Endocrine system	4935	Growth hormone synthesis, secretion and action	7
9150	Organismal Systems	9152	Endocrine system	4918	Thyroid hormone synthesis	5
9150	Organismal Systems	9152	Endocrine system	4919	Thyroid hormone signaling pathway	15
9150	Organismal Systems	9152	Endocrine system	4928	Parathyroid hormone synthesis, secretion and action	5
9150	Organismal Systems	9152	Endocrine system	4916	Melanogenesis	7
9150	Organismal Systems	9152	Endocrine system	4924	Renin secretion	7
9150	Organismal Systems	9152	Endocrine system	4925	Aldosterone synthesis and secretion	1
9150	Organismal Systems	9152	Endocrine system	4927	Cortisol synthesis and secretion	2
9150	Organismal Systems	9153	Circulatory system	4260	Cardiac muscle contraction	9
9150	Organismal Systems	9153	Circulatory system	4261	Adrenergic signaling in cardiomyocytes	10
9150	Organismal Systems	9153	Circulatory system	4270	Vascular smooth muscle contraction	4
9150	Organismal Systems	9154	Digestive system	4972	Pancreatic secretion	5
9150	Organismal Systems	9154	Digestive system	4976	Bile secretion	4
9150	Organismal Systems	9154	Digestive system	4973	Carbohydrate digestion and absorption	6
9150	Organismal Systems	9154	Digestive system	4974	Protein digestion and absorption	3
9150	Organismal Systems	9154	Digestive system	4979	Cholesterol metabolism	5
9150	Organismal Systems	9154	Digestive system	4978	Mineral absorption	5
9150	Organismal Systems	9155	Excretory system	4962	Vasopressin-regulated water reabsorption	3
9150	Organismal Systems	9155	Excretory system	4960	Aldosterone-regulated sodium reabsorption	3
9150	Organismal Systems	9155	Excretory system	4966	Collecting duct acid secretion	2
9150	Organismal Systems	9156	Nervous system	4724	Glutamatergic synapse	13
9150	Organismal Systems	9156	Nervous system	4727	GABAergic synapse	2
9150	Organismal Systems	9156	Nervous system	4725	Cholinergic synapse	3
9150	Organismal Systems	9156	Nervous system	4728	Dopaminergic synapse	8
9150	Organismal Systems	9156	Nervous system	4726	Serotonergic synapse	6
9150	Organismal Systems	9156	Nervous system	4720	Long-term potentiation	15
9150	Organismal Systems	9156	Nervous system	4730	Long-term depression	5
9150	Organismal Systems	9156	Nervous system	4723	Retrograde endocannabinoid signaling	7
9150	Organismal Systems	9156	Nervous system	4721	Synaptic vesicle cycle	7
9150	Organismal Systems	9156	Nervous system	4722	Neurotrophin signaling pathway	9
9150	Organismal Systems	9157	Sensory system	4750	Inflammatory mediator regulation of TRP channels	2
9150	Organismal Systems	9158	Development and regeneration	4320	Dorso-ventral axis formation	3
9150	Organismal Systems	9158	Development and regeneration	4360	Axon guidance	13
9150	Organismal Systems	9158	Development and regeneration	4361	Axon regeneration	11
9150	Organismal Systems	9158	Development and regeneration	4380	Osteoclast differentiation	10
9150	Organismal Systems	9149	Aging	4211	Longevity regulating pathway	8
9150	Organismal Systems	9149	Aging	4212	Longevity regulating pathway - worm	27
9150	Organismal Systems	9149	Aging	4213	Longevity regulating pathway - multiple species	3
9150	Organismal Systems	9159	Environmental adaptation	4710	Circadian rhythm	3
9150	Organismal Systems	9159	Environmental adaptation	4713	Circadian entrainment	7
9150	Organismal Systems	9159	Environmental adaptation	4711	Circadian rhythm - fly	1
9150	Organismal Systems	9159	Environmental adaptation	4712	Circadian rhythm - plant	12
9150	Organismal Systems	9159	Environmental adaptation	4714	Thermogenesis	21
9150	Organismal Systems	9159	Environmental adaptation	4626	Plant-pathogen interaction	17
9160	Human Diseases	9161	Cancer: overview	5200	Pathways in cancer	32
9160	Human Diseases	9161	Cancer: overview	5202	Transcriptional misregulation in cancer	20
9160	Human Diseases	9161	Cancer: overview	5206	MicroRNAs in cancer	15
9160	Human Diseases	9161	Cancer: overview	5205	Proteoglycans in cancer	18
9160	Human Diseases	9161	Cancer: overview	5204	Chemical carcinogenesis	26
9160	Human Diseases	9161	Cancer: overview	5203	Viral carcinogenesis	22
9160	Human Diseases	9161	Cancer: overview	5230	Central carbon metabolism in cancer	22
9160	Human Diseases	9161	Cancer: overview	5231	Choline metabolism in cancer	5
9160	Human Diseases	9161	Cancer: overview	5235	PD-L1 expression and PD-1 checkpoint pathway in cancer	15
9160	Human Diseases	9162	Cancer: specific types	5210	Colorectal cancer	5
9160	Human Diseases	9162	Cancer: specific types	5212	Pancreatic cancer	6
9160	Human Diseases	9162	Cancer: specific types	5225	Hepatocellular carcinoma	24
9160	Human Diseases	9162	Cancer: specific types	5226	Gastric cancer	7
9160	Human Diseases	9162	Cancer: specific types	5214	Glioma	5
9160	Human Diseases	9162	Cancer: specific types	5216	Thyroid cancer	3
9160	Human Diseases	9162	Cancer: specific types	5221	Acute myeloid leukemia	4
9160	Human Diseases	9162	Cancer: specific types	5220	Chronic myeloid leukemia	5
9160	Human Diseases	9162	Cancer: specific types	5217	Basal cell carcinoma	1
9160	Human Diseases	9162	Cancer: specific types	5218	Melanoma	4
9160	Human Diseases	9162	Cancer: specific types	5211	Renal cell carcinoma	7
9160	Human Diseases	9162	Cancer: specific types	5219	Bladder cancer	4
9160	Human Diseases	9162	Cancer: specific types	5215	Prostate cancer	9
9160	Human Diseases	9162	Cancer: specific types	5213	Endometrial cancer	5
9160	Human Diseases	9162	Cancer: specific types	5224	Breast cancer	5
9160	Human Diseases	9162	Cancer: specific types	5222	Small cell lung cancer	2
9160	Human Diseases	9162	Cancer: specific types	5223	Non-small cell lung cancer	4
9160	Human Diseases	9163	Immune disease	5322	Systemic lupus erythematosus	17
9160	Human Diseases	9163	Immune disease	5323	Rheumatoid arthritis	7
9160	Human Diseases	9164	Neurodegenerative disease	5010	Alzheimer disease	44
9160	Human Diseases	9164	Neurodegenerative disease	5012	Parkinson disease	34
9160	Human Diseases	9164	Neurodegenerative disease	5014	Amyotrophic lateral sclerosis	51
9160	Human Diseases	9164	Neurodegenerative disease	5016	Huntington disease	36
9160	Human Diseases	9164	Neurodegenerative disease	5017	Spinocerebellar ataxia	20
9160	Human Diseases	9164	Neurodegenerative disease	5020	Prion disease	39
9160	Human Diseases	9164	Neurodegenerative disease	5022	Pathways of neurodegeneration - multiple diseases	68
9160	Human Diseases	9165	Substance dependence	5030	Cocaine addiction	2
9160	Human Diseases	9165	Substance dependence	5031	Amphetamine addiction	10
9160	Human Diseases	9165	Substance dependence	5033	Nicotine addiction	3
9160	Human Diseases	9165	Substance dependence	5034	Alcoholism	22
9160	Human Diseases	9166	Cardiovascular disease	5418	Fluid shear stress and atherosclerosis	27
9160	Human Diseases	9166	Cardiovascular disease	5410	Hypertrophic cardiomyopathy	4
9160	Human Diseases	9166	Cardiovascular disease	5412	Arrhythmogenic right ventricular cardiomyopathy	1
9160	Human Diseases	9166	Cardiovascular disease	5414	Dilated cardiomyopathy	1
9160	Human Diseases	9166	Cardiovascular disease	5416	Viral myocarditis	1
9160	Human Diseases	9167	Endocrine and metabolic disease	4930	Type II diabetes mellitus	12
9160	Human Diseases	9167	Endocrine and metabolic disease	4932	Non-alcoholic fatty liver disease	15
9160	Human Diseases	9167	Endocrine and metabolic disease	4931	Insulin resistance	5
9160	Human Diseases	9167	Endocrine and metabolic disease	4933	AGE-RAGE signaling pathway in diabetic complications	3
9160	Human Diseases	9167	Endocrine and metabolic disease	4934	Cushing syndrome	9
9160	Human Diseases	9171	Infectious disease: bacterial	5110	Vibrio cholerae infection	6
9160	Human Diseases	9171	Infectious disease: bacterial	5120	Epithelial cell signaling in Helicobacter pylori infection	5
9160	Human Diseases	9171	Infectious disease: bacterial	5130	Pathogenic Escherichia coli infection	15
9160	Human Diseases	9171	Infectious disease: bacterial	5132	Salmonella infection	21
9160	Human Diseases	9171	Infectious disease: bacterial	5131	Shigellosis	30
9160	Human Diseases	9171	Infectious disease: bacterial	5135	Yersinia infection	6
9160	Human Diseases	9171	Infectious disease: bacterial	5133	Pertussis	3
9160	Human Diseases	9171	Infectious disease: bacterial	5134	Legionellosis	1
9160	Human Diseases	9171	Infectious disease: bacterial	5152	Tuberculosis	25
9160	Human Diseases	9171	Infectious disease: bacterial	5100	Bacterial invasion of epithelial cells	1
9160	Human Diseases	9172	Infectious disease: viral	5166	Human T-cell leukemia virus 1 infection	29
9160	Human Diseases	9172	Infectious disease: viral	5170	Human immunodeficiency virus 1 infection	15
9160	Human Diseases	9172	Infectious disease: viral	5161	Hepatitis B	8
9160	Human Diseases	9172	Infectious disease: viral	5160	Hepatitis C	14
9160	Human Diseases	9172	Infectious disease: viral	5171	Coronavirus disease - COVID-19	44
9160	Human Diseases	9172	Infectious disease: viral	5164	Influenza A	10
9160	Human Diseases	9172	Infectious disease: viral	5162	Measles	10
9160	Human Diseases	9172	Infectious disease: viral	5168	Herpes simplex virus 1 infection	1
9160	Human Diseases	9172	Infectious disease: viral	5163	Human cytomegalovirus infection	12
9160	Human Diseases	9172	Infectious disease: viral	5167	Kaposi sarcoma-associated herpesvirus infection	21
9160	Human Diseases	9172	Infectious disease: viral	5169	Epstein-Barr virus infection	10
9160	Human Diseases	9172	Infectious disease: viral	5165	Human papillomavirus infection	27
9160	Human Diseases	9174	Infectious disease: parasitic	5146	Amoebiasis	1
9160	Human Diseases	9174	Infectious disease: parasitic	5145	Toxoplasmosis	5
9160	Human Diseases	9174	Infectious disease: parasitic	5140	Leishmaniasis	3
9160	Human Diseases	9174	Infectious disease: parasitic	5142	Chagas disease	8
9160	Human Diseases	9174	Infectious disease: parasitic	5143	African trypanosomiasis	1
9160	Human Diseases	9176	Drug resistance: antineoplastic	1521	EGFR tyrosine kinase inhibitor resistance	7
9160	Human Diseases	9176	Drug resistance: antineoplastic	1524	Platinum drug resistance	24
9160	Human Diseases	9176	Drug resistance: antineoplastic	1522	Endocrine resistance	4
9180	Brite Hierarchies	9181	Protein families: metabolism	1001	Protein kinases	73
9180	Brite Hierarchies	9181	Protein families: metabolism	1009	Protein phosphatases and associated proteins	60
9180	Brite Hierarchies	9181	Protein families: metabolism	1002	Peptidases and inhibitors	78
9180	Brite Hierarchies	9181	Protein families: metabolism	1003	Glycosyltransferases	58
9180	Brite Hierarchies	9181	Protein families: metabolism	1004	Lipid biosynthesis proteins	27
9180	Brite Hierarchies	9181	Protein families: metabolism	1008	Polyketide biosynthesis proteins	20
9180	Brite Hierarchies	9181	Protein families: metabolism	1006	Prenyltransferases	3
9180	Brite Hierarchies	9181	Protein families: metabolism	1007	Amino acid related enzymes	17
9180	Brite Hierarchies	9181	Protein families: metabolism	199	Cytochrome P450	19
9180	Brite Hierarchies	9181	Protein families: metabolism	194	Photosynthesis proteins	24
9180	Brite Hierarchies	9182	Protein families: genetic information processing	3000	Transcription factors	53
9180	Brite Hierarchies	9182	Protein families: genetic information processing	3021	Transcription machinery	48
9180	Brite Hierarchies	9182	Protein families: genetic information processing	3019	Messenger RNA biogenesis	122
9180	Brite Hierarchies	9182	Protein families: genetic information processing	3041	Spliceosome	88
9180	Brite Hierarchies	9182	Protein families: genetic information processing	3011	Ribosome	65
9180	Brite Hierarchies	9182	Protein families: genetic information processing	3009	Ribosome biogenesis	74
9180	Brite Hierarchies	9182	Protein families: genetic information processing	3016	Transfer RNA biogenesis	33
9180	Brite Hierarchies	9182	Protein families: genetic information processing	3012	Translation factors	41
9180	Brite Hierarchies	9182	Protein families: genetic information processing	3110	Chaperones and folding catalysts	51
9180	Brite Hierarchies	9182	Protein families: genetic information processing	4131	Membrane trafficking	158
9180	Brite Hierarchies	9182	Protein families: genetic information processing	4121	Ubiquitin system	113
9180	Brite Hierarchies	9182	Protein families: genetic information processing	3051	Proteasome	10
9180	Brite Hierarchies	9182	Protein families: genetic information processing	3032	DNA replication proteins	21
9180	Brite Hierarchies	9182	Protein families: genetic information processing	3036	Chromosome and associated proteins	138
9180	Brite Hierarchies	9182	Protein families: genetic information processing	3400	DNA repair and recombination proteins	61
9180	Brite Hierarchies	9182	Protein families: genetic information processing	3029	Mitochondrial biogenesis	61
9180	Brite Hierarchies	9183	Protein families: signaling and cellular processes	2000	Transporters	193
9180	Brite Hierarchies	9183	Protein families: signaling and cellular processes	2044	Secretion system	8
9180	Brite Hierarchies	9183	Protein families: signaling and cellular processes	2022	Two-component system	6
9180	Brite Hierarchies	9183	Protein families: signaling and cellular processes	4812	Cytoskeleton proteins	34
9180	Brite Hierarchies	9183	Protein families: signaling and cellular processes	4147	Exosome	96
9180	Brite Hierarchies	9183	Protein families: signaling and cellular processes	2048	Prokaryotic defense system	4
9180	Brite Hierarchies	9183	Protein families: signaling and cellular processes	4030	G protein-coupled receptors	1
9180	Brite Hierarchies	9183	Protein families: signaling and cellular processes	4040	Ion channels	28
9180	Brite Hierarchies	9183	Protein families: signaling and cellular processes	4031	GTP-binding proteins	7
9180	Brite Hierarchies	9183	Protein families: signaling and cellular processes	535	Proteoglycans	2
9180	Brite Hierarchies	9183	Protein families: signaling and cellular processes	536	Glycosaminoglycan binding proteins	1
9180	Brite Hierarchies	9183	Protein families: signaling and cellular processes	537	Glycosylphosphatidylinositol (GPI)-anchored proteins	7
9180	Brite Hierarchies	9183	Protein families: signaling and cellular processes	4091	Lectins	3
9180	Brite Hierarchies	9183	Protein families: signaling and cellular processes	1504	Antimicrobial resistance genes	1
9180	Brite Hierarchies	9183	Protein families: signaling and cellular processes	4990	Domain-containing proteins not elsewhere classified	14
9190	Not Included in Pathway or Brite	9191	Unclassified: metabolism	99980	Enzymes with EC numbers	81
9190	Not Included in Pathway or Brite	9191	Unclassified: metabolism	99988	Secondary metabolism	3
9190	Not Included in Pathway or Brite	9191	Unclassified: metabolism	99999	Others	6
9190	Not Included in Pathway or Brite	9192	Unclassified: genetic information processing	99973	Transcription	3
9190	Not Included in Pathway or Brite	9192	Unclassified: genetic information processing	99975	Protein processing	1
9190	Not Included in Pathway or Brite	9192	Unclassified: genetic information processing	99976	Replication and repair	1
9190	Not Included in Pathway or Brite	9193	Unclassified: signaling and cellular processes	99977	Transport	8
9190	Not Included in Pathway or Brite	9193	Unclassified: signaling and cellular processes	99995	Signaling proteins	3
9190	Not Included in Pathway or Brite	9193	Unclassified: signaling and cellular processes	99992	Structural proteins	2
9190	Not Included in Pathway or Brite	9194	Poorly characterized	99996	General function prediction only	4
9190	Not Included in Pathway or Brite	9194	Poorly characterized	99997	Function unknown	4

## Sheet: TableS17
Supplemental Table 17. Expression level of oil biosynthesis genes from different tissues.
Gene	Gene_ID	Tissues
		Leaf	Young_Flower	Mature_Flower	Root	Bark
ACCase	MTE000367	12.8595	13.9064	19.9403	5.53909	3.23088
ACCase	MTE002614	9.64317	7.39382	6.25969	7.55654	4.11267
ACCase	MTE002904	0	0	0	0	0
ACCase	MTE004907	161.847	116.935	135.467	68.5005	62.9352
ACCase	MTE012104	49.0912	40.9511	34.8736	12.9832	9.68305
ACCase	MTE019005	39.0891	34.0728	9.42426	13.4832	24.7164
ACCase	MTE019525	45.4523	35.89	39.1971	47.0596	41.1947
ACCase	MTE019526	104.238	71.3291	73.1357	90.9895	70.6958
ACCase	MTE024634	24.6129	23.073	4.21854	20.5355	17.0036
ACCase	MTE025188	38.5295	37.5557	10.3086	28.6602	21.4815
CCT	MTE017538	37.5578	38.9114	42.9069	43.1844	43.9053
CCT	MTE025563	6.51762	10.1216	1.93083	1.93031	0.721469
CCT	MTE028985	13.0724	14.3904	19.5265	25.0498	47.1249
CK	MTE015654	7.04673	5.32829	56.9014	68.1094	62.1005
CK	MTE016596	0	1.22988	0	1.70771	0
CK	MTE023577	11.4229	11.9294	8.366	10.8947	6.04991
DACTA	MTE007510	15.6037	15.4308	11.8658	13.8113	14.3714
DAG-CPT	MTE024670	37.2899	33.3	24.7147	41.0466	28.9451
DGAT	MTE009836	8.70842	13.0888	24.1663	51.4353	20.6078
DGAT	MTE010733	0.495276	0.355169	3.97201	10.5294	1.72713
ER	MTE002227	12.1151	7.31457	1.00227	5.33044	5.10067
ER	MTE005438	100.254	113.053	30.2306	33.6927	33.1362
FAD2	MTE002233	0	0	0	0	0
FAD2	MTE005432	0	0	0	0	0
FAD6	MTE014601	56.5444	23.8211	23.772	20.515	21.6935
FATA	MTE016283	3.53237	2.41251	8.85646	3.03914	12.4127
FATA	MTE021571	15.2258	14.7554	33.7309	8.44142	15.9263
FATA	MTE021572	76.7719	62.4434	75.6493	42.8983	38.3497
FATA	MTE023330	0	0.151637	0	0	0
FATA	MTE025374	0	0	0	0	0
FATB	MTE003414	26.7202	36.3263	25.9312	31.2533	15.7614
FATB	MTE006748	34.7192	25.0805	85.8573	14.3161	12.1994
FATB	MTE010795	3.04242	4.08723	2.82436	7.03795	4.82015
FATB	MTE023672	0	0	0	0	0
FATB	MTE029688	0	0	0.134442	0	0
FATB	MTE029689	0	0	0	0.06699	0
FATB	MTE029690	0	0	0	0	0
FATB	MTE031156	0.124143	0	0.091928	0.268832	0
FATB	MTE031427	0.139982	0	0	0	0
GPAT	MTE000989	0	16.1297	37.746	0	0
GPAT	MTE006298	89.9992	88.9148	223.281	10.5688	17.27
GPAT	MTE007075	0.453058	0.449967	0	0.153237	3.61277
GPAT	MTE007076	0	0	0	0	0
GPAT	MTE007379	1.74118	1.44089	0.085126	0.350455	0
GPAT	MTE007641	1.43622	10.8626	41.9994	0.502469	0.127359
GPAT	MTE011790	0	0.213038	0	1.05892	0.728525
GPAT	MTE015181	1.84668	36.6358	49.5273	2.76565	0.937819
GPAT	MTE020354	18.7504	12.3869	18.6449	22.2117	20.4343
GPAT	MTE024054	0	0	0	0	0
GPAT	MTE026431	0	0	0	0	0
GPAT	MTE026432	0	0	0	0	0
GPAT	MTE027016	28.2362	32.4933	44.3795	21.6163	23.1082
GPAT	MTE028507	0.092454	1.16828	0	0.050094	0
GPDH	MTE001955	15.5899	12.9288	26.0931	13.5076	10.9355
GPDH	MTE028635	6.08298	3.91587	125.006	1.80543	0.342172
GPDH	MTE028636	3.6909	0.213974	37.291	2e-06	0.662484
GPDH	MTE031550	0.03834	0	0.181524	1.40557	0
HACPS	MTE019694	8.06307	9.28523	6.41881	7.29596	10.5814
HAD	MTE008627	63.0027	77.3031	11.5996	21.7784	24.0875
KAR	MTE001171	8.07596	5.96095	3.3798	4.96455	4.39445
KAR	MTE002214	3.71145	5.64115	20.4823	1.07945	10.7711
KAR	MTE002215	8.91546	7.0884	287.82	13.2075	11.3694
KAR	MTE002216	0	0	505.062	33.999	24.5482
KAR	MTE002475	0	19.9816	0	0	0
KAR	MTE005446	1.82179	2.24837	0.712944	0.753839	2.6966
KAR	MTE005447	4.44015	3.74444	1.76883	0.196567	0.198684
KAR	MTE005448	0.151193	0.017582	16.744	3.2538	5.93776
KAR	MTE005449	0	0	0	0	0.349821
KAR	MTE005452	23.6056	32.8244	19.4985	5.71769	14.9402
KAR	MTE007148	18.5344	9.15462	361.288	3.53715	6.63476
KAR	MTE011811	14.4858	7.38083	15.071	0.419229	15.0561
KAR	MTE015112	15.0972	19.4567	14.203	9.80831	13.7737
KAR	MTE016697	85.6207	70.5221	32.3874	48.1029	33.8955
KAR	MTE017438	5.99991	1.77127	2.92021	14.7638	8.80782
KAR	MTE017497	45.8375	46.7745	76.5206	25.5185	28.1165
KAR	MTE019545	0	0	0	0	0
KAR	MTE020066	21.5617	17.8222	5.00916	24.2531	20.5209
KAR	MTE026689	18.1191	9.71132	4.47604	10.3418	11.9887
KAS_III	MTE014059	17.4179	13.9687	9.43302	10.0161	7.33359
KAS_III	MTE016938	8.59925	11.6632	2.7054	5.52272	4.28181
KAS_II	MTE011015	38.6766	41.2221	20.5918	34.4809	16.4433
KAS_II	MTE030093	0	0	0	0	0
KAS_I	MTE002538	0.295594	13.4256	0.321591	0	0
KAS_I	MTE002539	0.051487	0.700473	0.022612	1.01408	0.139425
KAS_I	MTE018372	0	0	0.680142	0.652917	0
KAS_I	MTE025619	50.3489	40.1835	12.788	53.7413	39.3975
KAS_I	MTE025620	39.5098	25.0359	20.1925	9.67201	10.2692
KAS_I	MTE028589	29.8575	36.7523	9.46096	9.0469	7.65289
KAS_I	MTE028591	54.2924	77.7183	11.3618	4.47154	7.81408
LACS	MTE000268	12.8663	21.9459	140.253	10.8408	9.71844
LACS	MTE004350	2.93532	3.57358	2.03491	0.638418	3.2881
LACS	MTE005866	81.5977	75.1764	182.375	72.0793	108.139
LACS	MTE008433	12.1429	5.00607	5.41801	30.5361	18.2849
LACS	MTE009022	14.064	20.8351	4.82723	7.98236	2.67477
LACS	MTE009332	84.5511	41.4337	10.2702	6.15172	6.56316
LACS	MTE012796	29.7359	37.117	167.431	80.3587	45.835
LACS	MTE018068	40.8806	75.5744	23.6958	46.6771	40.1388
LACS	MTE031448	15.0764	10.0333	2.03359	7.10529	33.7629
LPAAT	MTE002106	59.8419	58.8124	43.5497	93.6214	53.5572
LPAAT	MTE003887	13.2604	12.0506	20.3537	13.7129	16.7112
LPAAT	MTE004097	38.2259	37.517	41.1611	34.2826	26.2548
LPAAT	MTE009369	16.3163	20.5379	14.9075	7.73325	6.13634
LPAAT	MTE010095	11.7824	10.5678	26.6382	14.8502	16.8996
LPAAT	MTE014384	16.4998	16.5792	4.90829	7.78136	9.82899
LPAAT	MTE025455	28.7094	28.6118	24.1923	13.2573	13.67
LPCAT	MTE006104	3.17681	5.00644	5.99285	5.81725	3.36477
LPCAT	MTE006156	10.5809	17.6056	1.38828	1.33952	1.6428
LPCAT	MTE009395	29.7414	28.2882	23.5825	37.0623	15.4151
LPCAT	MTE010716	0	0.734888	1.00351	0.374312	0
LPCAT	MTE011670	1.17793	1.69036	0.43111	11.639	1.59432
LPCAT	MTE014363	5.82833	6.32352	8.2093	18.2294	22.5506
LPCAT	MTE016490	50.4532	47.6976	38.1524	55.5849	37.4218
LPCAT	MTE016537	13.4807	14.4008	19.6159	20.7065	12.7238
LPCAT	MTE025555	4.42378	8.55236	3.40997	2.85499	3.81126
LS	MTE026681	10.8775	8.75253	7.47774	1.8814	3.29802
LS	MTE026972	12.4425	13.0735	8.32565	13.1382	11.9892
LT	MTE028237	13.232	13.3417	10.9307	9.49044	11.4733
MAGAT	MTE009836	8.70842	13.0888	24.1663	51.4353	20.6078
MCMT	MTE000790	74.3476	47.3804	25.2346	44.2408	40.0878
PDAT	MTE010063	0	0	0	0.07914	0
PDAT	MTE012420	6.95154	6.54597	10.8419	4.19662	2.03906
PDAT	MTE014874	5.17868	7.09484	2.45437	2.63917	2.14798
PDAT	MTE014875	14.89	15.5073	9.3547	12.2762	8.40617
PDCT	MTE010434	133.431	98.3091	105.835	145.327	113.287
PDH	MTE001742	25.7609	36.3967	45.6259	16.2617	24.7275
PDH	MTE003374	69.0383	73.0341	116.72	71.4551	36.5175
PDH	MTE007305	74.3136	55.6559	35.9186	21.6599	78.2025
PDH	MTE007569	20.7886	18.0234	12.6838	24.1448	24.6335
PDH	MTE010828	38.8774	30.9291	31.6369	43.8252	44.9573
PDH	MTE015038	113.017	100.464	109.187	55.9438	67.113
PDH	MTE017285	28.1611	17.0149	27.4533	7.86304	30.0614
PDH	MTE025966	0.109676	0	0.34182	0.632024	0
PLA2	MTE018021	8.98012	8.15291	18.206	6.07445	5.96578
PLA2	MTE022148	18.834	16.1893	36.1378	39.7751	37.7848
PLC	MTE008150	0	0.511655	0.058853	1.56302	0.215777
PLC	MTE008152	0	0	0.028917	0.456199	0
PLC	MTE008281	4.45297	4.55844	0.324251	0.345462	0.317113
PLC	MTE008837	12.0309	8.09123	54.6905	9.27054	41.6992
PLC	MTE011525	35.097	28.5901	17.9174	27.5112	11.7887
PLC	MTE012139	0.050821	1.00838	3.21925	3.6409	0
PLC	MTE014973	3.1414	3.18492	0.79389	3.98426	4.43258
PLC	MTE018228	0.704624	0.255393	0.757376	0	0.76478
PLC	MTE022122	0	0	0	0	0
PLC	MTE029484	42.7297	47.7994	79.2903	201.97	159.864
PLC	MTE030942	0	0	0	0.391951	0
PLD	MTE004819	8.62465	6.39418	15.4661	9.92058	5.61705
PLD	MTE006113	16.9504	12.9574	69.4837	14.9417	11.1374
PLD	MTE006578	21.921	24.9525	16.4571	26.441	29.3046
PLD	MTE009158	1.23798	2.50375	4.7371	1.77688	1.53963
PLD	MTE009318	0.442939	0.350922	0.126494	0.471331	0.094782
PLD	MTE009319	0	0	0	0	0
PLD	MTE010470	3.03469	14.1929	3.28236	15.0421	0.976841
PLD	MTE012982	2.23006	2.46557	1.95057	2.59379	1.37027
PLD	MTE013289	2.31916	2.86189	1.59877	2.08758	3.04539
PLD	MTE013290	0.546421	1.16945	0.789073	0.569172	0.174027
PLD	MTE013291	1.55786	2.16735	1.90931	1.66952	1.65029
PLD	MTE013292	1.32104	1.86793	1.86191	2.53434	2.57506
PLD	MTE014325	0	0	0	0	0
PLD	MTE016534	7.85276	9.58695	7.82526	13.3816	26.4456
PLD	MTE016535	1.52007	2.32051	1.53172	1.27109	1.87136
PLD	MTE018523	0.886252	0.667944	1.58486	0.721305	0.375243
PLD	MTE018524	2.3144	2.94103	3.57837	0.842345	3.40274
PLD	MTE021550	0	0	0.069626	0	0.04194
PLD	MTE021551	0	0	0	0	0
PLD	MTE021961	0	0.008882	0	0	0
PLD	MTE026382	233.022	183.634	81.0551	682.091	541.958
SAD	MTE000239	0	0	0	0.036976	0
SAD	MTE002435	0	0.438053	0	0	0
SAD	MTE002436	0	0.200249	0.441397	0.255878	0
SAD	MTE015410	0	0	0.102972	0.538818	0.08362
SAD	MTE015411	0	0	0.054006	0	0
SAD	MTE015412	0.027542	0	0.107462	2.5673	0.310869
SAD	MTE015413	0.378404	0.117002	0.090586	3.73349	1.11356
SAD	MTE015414	2.00376	4.45655	4.12528	6.40136	3.78351
SAD	MTE017561	0	0	0	0	0
SAD	MTE020629	0	0	0	0	0
SAD	MTE020650	134.311	182.215	188.303	138.958	110.806
SAD	MTE021398	0	0	0	0	0
SAD	MTE021399	0	0	0.124136	0	0
SAD	MTE023619	0	0	0	0.134669	0
SAD	MTE023630	0.060427	0	0.086689	0	0.054148
SAD	MTE023631	0	0	0	0	0
SAD	MTE023632	0.093458	0.17417	0	0.100938	0
SAD	MTE023633	0	0	0	0	0
SAD	MTE024698	0.187512	0.061467	0.611424	1.84817	0
SAD	MTE030229	0.123343	0.075297	7.06091	0.086751	0.239758
SAD	MTE030428	0.089284	0.170348	0	0	0
SAD	MTE030660	0.169913	0	0.107306	4.16489	0

## Sheet: Table S18
Supplemental Table 18. Identification of WRKY gene family in the macadamia genome.
Gene_ID	WRKY_Gene_ID	Class	Length	WRKY_d1_st	WRKY_d1_ed	WRKY_d2_st	WRKY_d2_ed
MTE011053.t1	MTE_WRKY_1	Ⅰ	645	280	336	458	515
MTE005936.t1	MTE_WRKY_2	Ⅰ	644	278	334	455	512
MTE012042.t1	MTE_WRKY_3	Ⅰ	540	255	310	427	484
MTE021447.t1	MTE_WRKY_4	Ⅰ	800	331	387	541	598
MTE025729.t1	MTE_WRKY_5	Ⅰ	807	332	388	550	607
MTE026203.t1	MTE_WRKY_6	Ⅰ	542	226	282	390	447
MTE008786.t1	MTE_WRKY_7	Ⅰ	565	251	307	416	473
MTE006878.t1	MTE_WRKY_8	Ⅰ	448	164	218	365	421
MTE005152.t1	MTE_WRKY_9	ⅠN	589	307	361
MTE028377.t1	MTE_WRKY_10	ⅠC	500	393	450
MTE014594.t1	MTE_WRKY_11	ⅠN	453	238	294
MTE011397.t1	MTE_WRKY_12	ⅠN	460	234	290
MTE008412.t1	MTE_WRKY_13	Ⅲ	360	125	184
MTE025387.t1	MTE_WRKY_14	Ⅲ	309	131	190
MTE001875.t1	MTE_WRKY_15	Ⅲ	360	173	232
MTE012821.t1	MTE_WRKY_16	Ⅲ	366	126	185
MTE010786.t1	MTE_WRKY_17	Ⅱc	178	99	156
MTE008040.t1	MTE_WRKY_18	Ⅱd	342	275	331
MTE027455.t1	MTE_WRKY_19	Ⅱd	320	249	305
MTE009042.t1	MTE_WRKY_20	Ⅱc	327	159	216
MTE014996.t1	MTE_WRKY_21	Ⅱc	159	79	136
MTE001877.t1	MTE_WRKY_22	Ⅲ	336	129	189
MTE010348.t1	MTE_WRKY_23	Ⅱd	341	264	320
MTE012294.t1	MTE_WRKY_24	Ⅱc	202	123	180
MTE023100.t1	MTE_WRKY_25	Ⅱc	334	193	250
MTE007089.t1	MTE_WRKY_26	Ⅱc	291	148	204
MTE012092.t1	MTE_WRKY_27	Ⅱc	344	175	231
MTE015196.t1	MTE_WRKY_28	Ⅱc	860	188	245
MTE011780.t1	MTE_WRKY_29	Ⅱc	1050	115	171
MTE022405.t1	MTE_WRKY_30	Ⅱe	312	82	139
MTE023010.t1	MTE_WRKY_31	Ⅱb	393	144	202
MTE022321.t1	MTE_WRKY_32	Ⅱe	425	217	274
MTE022854.t1	MTE_WRKY_33	Ⅱe	301	74	131
MTE023367.t1	MTE_WRKY_34	Ⅱc	335	176	233
MTE015662.t1	MTE_WRKY_35	Ⅱc	218	141	197
MTE030110.t1	MTE_WRKY_36	Ⅲ	323	130	190
MTE006079.t1	MTE_WRKY_37	Ⅱb	621	346	403
MTE003653.t1	MTE_WRKY_38	Ⅱb	483	221	279
MTE007535.t1	MTE_WRKY_39	Ⅱb	892	299	356
MTE013099.t1	MTE_WRKY_40	Ⅱb	391	132	190
MTE013098.t1	MTE_WRKY_41	Ⅱb	556	292	350
MTE016573.t1	MTE_WRKY_42	Ⅱc	185	103	160
MTE016572.t1	MTE_WRKY_43	Ⅱc	215	130	187
MTE011378.t1	MTE_WRKY_44	Ⅱa	301	156	214
MTE014610.t1	MTE_WRKY_45	Ⅱa	333	164	222
MTE011379.t1	MTE_WRKY_46	Ⅱa	257	100	158
MTE014608.t1	MTE_WRKY_47	Ⅱa	232	128	185
MTE001878.t1	MTE_WRKY_48	Ⅲ	297	108	168
MTE002361.t1	MTE_WRKY_49	ⅠN	134	30	85
MTE001879.t1	MTE_WRKY_50	Ⅲ	290	105	165
MTE001880.t1	MTE_WRKY_51	Ⅲ	288	102	162
MTE001881.t1	MTE_WRKY_52	Ⅲ	305	118	178
MTE017430.t1	MTE_WRKY_53	ⅠN	154	39	95
MTE017431.t1	MTE_WRKY_54	ⅠN	146	37	91
MTE007661.t1	MTE_WRKY_55	Ⅱc	254	102	152

## Sheet: Table S19
Supplemental Table 19. Expression level of WRKY genes from different tissues.
Gene_ID	Tissues
	Leaf	Young_Flower	Mature_Flower	Root	Bark
MTE005936	10.9187	9.24197	15.7008	14.3537	13.5524
MTE012042	11.0404	5.54987	17.3086	15.1443	16.459
MTE021447	21.9549	16.9239	14.6716	20.1122	12.6396
MTE025729	14.64	12.7437	14.6122	9.32551	8.06992
MTE026203	2.14084	2.3848	8.95064	27.3389	23.5239
MTE008786	2.22694	1.2673	15.3056	18.1637	9.47442
MTE006878	38.2615	38.146	9.65611	56.2396	94.4763
MTE028377	20.9689	16.0197	46.9577	37.4345	55.3436
MTE005152	19.4912	12.9448	2.99283	23.6576	56.025
MTE014594	9.04336	9.23663	6.37089	20.1621	17.7869
MTE011397	12.1233	10.2661	4.05856	25.6588	21.247
MTE002361	2.4504	0.870385	0.412303	28.9442	2.86109
MTE017430	2.39213	0.161655	9.71482	0.533759	5.04206
MTE017431	0	0	0	0	0
MTE011378	0.366699	0.081888	0.257786	6.0466	0.566559
MTE014610	16.9008	6.0622	25.5749	17.9111	1.73854
MTE011379	0.921748	0.095908	0.098828	3.65939	0
MTE014608	0	0.106243	0	0.463114	0
MTE023010	0	0.232074	0.304437	0.78954	0
MTE006079	7.68341	3.28326	49.7953	18.4168	3.26991
MTE003653	0	0.102064	0.076258	1.59488	0
MTE007535	6.41431	7.04042	6.46124	17.8064	21.1007
MTE013099	0.382914	0.103805	0.134295	1.44063	1.68687
MTE013098	0.129276	0.217447	0.165613	1.9877	2.52895
MTE010786	0	0	0.347526	0.278361	0.813289
MTE009042	0.956057	1.33468	1.63914	2.74535	2.11036
MTE014996	0.027053	0	0.564255	1.84536	0
MTE012294	0.158943	0.170827	0.1832	0.891684	0.912394
MTE023100	1.05377	0.342844	1.06566	0.666324	1.05165
MTE007089	7.27791	1.55414	0	0.124459	0.056896
MTE012092	1.23653	0.536952	0.794269	3.31873	9.60321
MTE015196	37.0128	24.2757	82.9326	26.6377	22.6881
MTE011780	11.2509	16.7742	28.3458	24.4739	18.5398
MTE023367	0.317697	1.72779	0.885493	0.316682	0.324545
MTE015662	1.15838	8.20154	2.1969	5.3889	1.64555
MTE016573	0.673458	0	0	7.94251	0
MTE016572	0.66501	0	0	1.0573	0
MTE007661	0.751693	3.45784	2.31973	23.6295	38.4982
MTE008040	0.58464	2.40375	0.556255	5.85191	3.19482
MTE027455	27.5762	23.9062	29.0907	59.64	27.8269
MTE010348	7.36097	10.0367	8.19704	24.8489	14.247
MTE022405	4.21588	2.94253	1.38577	8.64404	6.57871
MTE022321	0.117427	0.487954	0.128986	0.258301	0.409568
MTE022854	0.849917	1.71029	0.674637	3.3046	0.411028
MTE008412	1.0688	1.12571	0.184162	3.55915	0.487111
MTE025387	0.094609	0.333139	0	0	0.107163
MTE001875	0	0.086726	0	0.205201	0
MTE012821	0.490475	0.084855	0.403566	2.22431	0.765703
MTE001877	5.90237	0.576777	0.349364	47.9272	0.983731
MTE030110	2.98255	0.411685	0.764952	33.5789	0.688871
MTE001878	0	0	0	1.37209	0
MTE001879	0	0	0	0.088596	0
MTE001880	1.26337	0.064474	0.095278	28.1007	0.520449
MTE001881	0	0	0	0.080565	0
